# Supplementary material for: Tricyclo­[6.2.1.02,7]undeca-4,9-diene-3,6-dione
Source: Acta Crystallogr Sect E Struct Rep Online. 2008 Sep 24;64(Pt 10):o2002. doi: 10.1107/S1600536808030249 (PMC2959398; doi:10.1107/S1600536808030249)
Supplement: Supplementary file 1 [file e-64-o2002-sup1.cif]

##############################################################################
###                                                                        ###
###        Electronic paper (Acta Crystallographica Section E)             ###
###                                                                        ###
##############################################################################
#                                                                            #
# This CIF contains the data in a paper accepted for publication in Acta     #
# Crystallographica Section E. It conforms to the requirements of Notes      #
# for Authors for Section E, and has been peer reviewed under the auspices   #
# of the IUCr Commission on Journals.                                        #
#                                                                            #
# Full details of the Crystallographic Information File format               #
# are given in the paper "The Crystallographic Information File (CIF):       #
# a New Standard Archive File for Crystallography" by S. R. Hall, F. H.      #
# Allen and I. D. Brown [Acta Cryst. (1991), A47, 655-685].                  #
#                                                                            #
# The current version of the core CIF dictionary is obtainable from          #
# ftp://ftp.iucr.org/pub/cif_core.dic. The current version number is 2.4.    #
#                                                                            #
# Software is freely available for graphical display of the structure(s) in  #
# this CIF.  For information consult the CIF home page http://www.iucr.org/  #
# cif/home.html                                                              #
#                                                                            #
# This file may be used for bona fide research purposes within the           #
# scientific community so long as proper attribution is given to the journal # 
# article from which it was obtained.                                        #
#                                                                            #
##############################################################################
                                             
data_global
_audit_creation_method     'from SHELXL-97 with Word-Perfect Macro PRPKAPPA'
_journal_date_recd_electronic     2008-09-08
_journal_date_accepted     2008-09-19
_journal_name_full     'Acta Crystallographica, Section E'
_journal_year     2008
_journal_volume     64
_journal_issue     10
_journal_page_first     o2002
_journal_page_last     o2002
_journal_paper_category     QO
_journal_coeditor_code     LH2695
_publ_contact_author_name     'Chongchen Wang'
_publ_contact_author_address
;
School of Environment and Energy Engineering
Beijing University of Civil Engineering and Architecture
100044 Beijing
People's Republic of China
;
_publ_contact_author_email     chongchenwang@126.com
_publ_contact_author_fax     '086-10-68322123'
_publ_contact_author_phone     '086-10-68322123'
_publ_section_title
;
Tricyclo[6.2.1.0^2,7^]undeca-4,9-diene-3,6-dione
;
loop_
    _publ_author_name
    _publ_author_address
    'Chongchen Wang'
;
School of Environment and Energy Engineering
Beijing University of Civil Engineering and Architecture
100044 Beijing
People's Republic of China
;
data_I
_audit_creation_method     SHELXL-97
_chemical_name_systematic
;
Tricyclo[6.2.1.0^2,7^]undeca-4,9-diene-3,6-dione
;
_chemical_name_common     ?
_chemical_formula_moiety     'C11 H10 O2'
_chemical_formula_sum     'C11 H10 O2'
_chemical_formula_iupac     'C11 H10 O2'
_chemical_formula_weight     174.19
_chemical_melting_point     ?
_symmetry_cell_setting     monoclinic
_symmetry_space_group_name_H-M     'P 21/c'
_symmetry_space_group_name_Hall     '-P 2ybc'
loop_
    _symmetry_equiv_pos_as_xyz
    'x, y, z'
    '-x, y+1/2, -z+1/2'
    '-x, -y, -z'
    'x, -y-1/2, z-1/2'
_cell_length_a     15.649(3)
_cell_length_b     6.5399(13)
_cell_length_c     21.448(7)
_cell_angle_alpha     90.00
_cell_angle_beta     125.05(2)
_cell_angle_gamma     90.00
_cell_volume     1797.0(8)
_cell_formula_units_Z     8
_cell_measurement_reflns_used     16732
_cell_measurement_theta_min     1.59
_cell_measurement_theta_max     27.48
_cell_measurement_temperature     293(2)
_exptl_crystal_description     needle
_exptl_crystal_colour     'dark brown'
_exptl_crystal_size_max     0.52
_exptl_crystal_size_mid     0.12
_exptl_crystal_size_min     0.11
_exptl_crystal_density_diffrn     1.288
_exptl_crystal_density_meas     ?
_exptl_crystal_density_method     'not measured'
_exptl_crystal_F_000     736
_exptl_absorpt_coefficient_mu     0.088
_exptl_absorpt_correction_type     multi-scan
_exptl_absorpt_process_details     '(ABSCOR; Higashi, 1995)'
_exptl_absorpt_correction_T_min     0.9557
_exptl_absorpt_correction_T_max     0.9904
_exptl_special_details
;
;
_diffrn_ambient_temperature     293(2)
_diffrn_radiation_type     MoK\a
_diffrn_radiation_wavelength     0.71073
_diffrn_radiation_source     'Rotating Anode'
_diffrn_radiation_monochromator     graphite
_diffrn_measurement_device_type     'Rigaku R-AXIS RAPID IP area-detector'
_diffrn_measurement_method     '\w oscillation'
_diffrn_detector_area_resol_mean     ?
_diffrn_reflns_number     6936
_diffrn_reflns_av_R_equivalents     0.0361
_diffrn_reflns_av_sigmaI/netI     0.0381
_diffrn_reflns_theta_min     1.59
_diffrn_reflns_theta_max     27.48
_diffrn_reflns_theta_full     27.48
_diffrn_measured_fraction_theta_max     0.998
_diffrn_measured_fraction_theta_full     0.998
_diffrn_reflns_limit_h_min     -20
_diffrn_reflns_limit_h_max     20
_diffrn_reflns_limit_k_min     -8
_diffrn_reflns_limit_k_max     8
_diffrn_reflns_limit_l_min     -27
_diffrn_reflns_limit_l_max     27
_diffrn_standards_number     ?
_diffrn_standards_interval_count     ?
_diffrn_standards_interval_time     ?
_diffrn_standards_decay_%     ?
_refine_special_details
;
Refinement of <i>F</i>^2^ against ALL reflections. The weighted <i>R</i>-factor
<i>wR</i> and goodness of fit <i>S</i> are based on <i>F</i>^2^, conventional
<i>R</i>-factors <i>R</i> are based on <i>F</i>, with <i>F</i> set to zero for
negative <i>F</i>^2^. The threshold expression of <i>F</i>^2^ >
\s(<i>F</i>^2^) is used only for calculating <i>R</i>-factors(gt) <i>etc</i>.
and is not relevant to the choice of reflections for refinement.
<i>R</i>-factors based on <i>F</i>^2^ are statistically about twice as large
as those based on <i>F</i>, and <i>R</i>- factors based on ALL data will be
even larger.
;
_reflns_number_total     4119
_reflns_number_gt     2664
_reflns_threshold_expression     I>2\s(I)
_refine_ls_structure_factor_coef     Fsqd
_refine_ls_matrix_type     full
_refine_ls_R_factor_all     0.0987
_refine_ls_R_factor_gt     0.0662
_refine_ls_wR_factor_gt     0.1855
_refine_ls_wR_factor_ref     0.2104
_refine_ls_goodness_of_fit_ref     1.027
_refine_ls_restrained_S_all     1.027
_refine_ls_number_reflns     4119
_refine_ls_number_parameters     251
_refine_ls_number_restraints     0
_refine_ls_hydrogen_treatment     constr
_refine_ls_weighting_scheme     calc
_refine_ls_weighting_details
          'calc w=1/[\s^2^(Fo^2^)+(0.118P)^2^+0.1983P] where P=(Fo^2^+2Fc^2^)/3'
_atom_sites_solution_hydrogens     geom
_atom_sites_solution_primary     direct
_atom_sites_solution_secondary     difmap
_refine_ls_shift/su_max     0.000
_refine_ls_shift/su_mean     0.000
_refine_diff_density_max     0.220
_refine_diff_density_min     -0.210
_refine_ls_extinction_method     none
_refine_ls_extinction_coef     ?
loop_
    _atom_type_symbol
    _atom_type_description
    _atom_type_scat_dispersion_real
    _atom_type_scat_dispersion_imag
    _atom_type_scat_source
    'C' 'C' 0.0033 0.0016
                         'International Tables Vol C Tables 4.2.6.8 and 6.1.1.4'
    'H' 'H' 0.0000 0.0000
                         'International Tables Vol C Tables 4.2.6.8 and 6.1.1.4'
    'O' 'O' 0.0106 0.0060
                         'International Tables Vol C Tables 4.2.6.8 and 6.1.1.4'
_computing_data_collection     'RAPID-AUTO (Rigaku, 2001)'
_computing_cell_refinement     'RAPID-AUTO (Rigaku, 2001)'
_computing_data_reduction     'RAPID-AUTO (Rigaku, 2001)'
_computing_structure_solution     'SHELXS97 (Sheldrick, 2008)'
_computing_structure_refinement     'SHELXL97 (Sheldrick, 2008)'
_computing_molecular_graphics
                             'SHELXTL (Sheldrick, 2008) and PLATON (Spek, 2003)'
_computing_publication_material     'SHELXTL (Sheldrick, 2008)'
loop_
    _atom_site_type_symbol
    _atom_site_label
    _atom_site_fract_x
    _atom_site_fract_y
    _atom_site_fract_z
    _atom_site_U_iso_or_equiv
    _atom_site_adp_type
    _atom_site_calc_flag
    _atom_site_refinement_flags
    _atom_site_occupancy
    _atom_site_disorder_assembly
    _atom_site_disorder_group
    O O1 0.29192(15) 0.0348(3) 0.02418(12) 0.0946(7) Uani d . 1 . .
    O O2 0.1016(2) -0.5875(3) -0.16845(10) 0.1029(8) Uani d . 1 . .
    C C1 0.23966(16) -0.1048(3) -0.01874(12) 0.0551(5) Uani d . 1 . .
    C C2 0.28081(17) -0.3137(4) -0.00061(13) 0.0596(6) Uani d . 1 . .
    H H2A 0.3425 -0.3397 0.0467 0.074(7) Uiso d R 1 . .
    C C3 0.23343(19) -0.4665(4) -0.04914(13) 0.0616(6) Uani d . 1 . .
    H H3A 0.2631 -0.5960 -0.0342 0.080(8) Uiso d R 1 . .
    C C4 0.13635(19) -0.4419(4) -0.12469(12) 0.0581(6) Uani d . 1 . .
    C C5 0.07944(16) -0.2423(3) -0.14694(10) 0.0490(5) Uani d . 1 . .
    H H5A 0.0655 -0.1990 -0.1957 0.067(7) Uiso d R 1 . .
    C C6 0.13399(15) -0.0649(3) -0.08969(11) 0.0478(5) Uani d . 1 . .
    H H6A 0.1391 0.0514 -0.1162 0.066(7) Uiso d R 1 . .
    C C7 0.05338(18) -0.0092(4) -0.07124(13) 0.0638(7) Uani d . 1 . .
    H H7A 0.0633 0.1236 -0.0468 0.082(8) Uiso d R 1 . .
    C C8 -0.04733(19) -0.0353(5) -0.15063(15) 0.0781(8) Uani d . 1 . .
    H H8A -0.1095 -0.0148 -0.1516 0.111(11) Uiso d R 1 . .
    H H8B -0.0497 0.0498 -0.1886 0.082(8) Uiso d R 1 . .
    C C9 -0.02716(19) -0.2589(5) -0.15655(14) 0.0706(7) Uani d . 1 . .
    H H9A -0.0828 -0.3311 -0.2022 0.096(9) Uiso d R 1 . .
    C C10 -0.0019(2) -0.3395(5) -0.08217(17) 0.0799(8) Uani d . 1 . .
    H H10A -0.0175 -0.4691 -0.0735 0.096 Uiso calc R 1 . .
    C C11 0.0467(2) -0.1914(5) -0.03133(15) 0.0760(8) Uani d . 1 . .
    H H11A 0.0721 -0.1986 0.0199 0.091 Uiso calc R 1 . .
    O O3 0.2497(2) -0.2686(4) -0.34967(12) 0.1181(10) Uani d . 1 . .
    O O4 0.48892(15) 0.3614(3) -0.18269(12) 0.0870(6) Uani d . 1 . .
    C C12 0.3043(2) -0.1294(4) -0.30817(13) 0.0652(6) Uani d . 1 . .
    C C13 0.28648(19) 0.0779(4) -0.33792(13) 0.0656(6) Uani d . 1 . .
    H H13A 0.2323 0.1012 -0.3886 0.092(9) Uiso d R 1 . .
    C C14 0.34485(18) 0.2354(4) -0.29597(14) 0.0620(6) Uani d . 1 . .
    H H14A 0.3289 0.3645 -0.3182 0.082(9) Uiso d R 1 . .
    C C15 0.43306(16) 0.2141(3) -0.21624(13) 0.0541(5) Uani d . 1 . .
    C C16 0.45436(15) 0.0118(3) -0.17730(11) 0.0504(5) Uani d . 1 . .
    H H16A 0.5278 -0.0221 -0.1540 0.050(6) Uiso d R 1 . .
    C C17 0.38776(16) -0.1714(3) -0.22614(11) 0.0511(5) Uani d . 1 . .
    H H17A 0.4348 -0.2753 -0.2236 0.066(7) Uiso d R 1 . .
    C C18 0.34259(19) -0.2549(4) -0.18255(14) 0.0665(7) Uani d . 1 . .
    H H18A 0.3164 -0.3956 -0.1948 0.070(7) Uiso d R 1 . .
    C C19 0.4353(2) -0.2168(5) -0.10083(14) 0.0796(8) Uani d . 1 . .
    H H19A 0.4984 -0.2847 -0.0886 0.083(9) Uiso d R 1 . .
    H H19B 0.4212 -0.2508 -0.0636 0.129(13) Uiso d R 1 . .
    C C20 0.4363(2) 0.0123(5) -0.11275(13) 0.0755(8) Uani d . 1 . .
    H H20A 0.4863 0.0923 -0.0673 0.085(8) Uiso d R 1 . .
    C C21 0.3220(3) 0.0601(6) -0.15010(19) 0.0928(10) Uani d . 1 . .
    H H21A 0.2952 0.1807 -0.1449 0.111 Uiso calc R 1 . .
    C C22 0.2675(2) -0.0992(5) -0.19120(19) 0.0837(9) Uani d . 1 . .
    H H22A 0.1953 -0.1120 -0.2203 0.100 Uiso calc R 1 . .
loop_
    _atom_site_aniso_label
    _atom_site_aniso_U_11
    _atom_site_aniso_U_22
    _atom_site_aniso_U_33
    _atom_site_aniso_U_12
    _atom_site_aniso_U_13
    _atom_site_aniso_U_23
    O1 0.0699(12) 0.0600(11) 0.0883(13) -0.0093(9) 0.0071(10) -0.0161(10)
    O2 0.152(2) 0.0603(12) 0.0557(11) 0.0017(12) 0.0360(12) -0.0137(9)
    C1 0.0451(11) 0.0487(12) 0.0563(12) -0.0051(9) 0.0203(10) -0.0048(10)
    C2 0.0436(11) 0.0587(14) 0.0559(12) 0.0071(10) 0.0165(10) 0.0076(11)
    C3 0.0689(14) 0.0461(13) 0.0621(13) 0.0107(10) 0.0332(12) 0.0048(10)
    C4 0.0789(15) 0.0498(13) 0.0433(10) -0.0029(10) 0.0337(11) -0.0023(9)
    C5 0.0531(11) 0.0533(12) 0.0338(9) -0.0004(9) 0.0210(8) 0.0037(8)
    C6 0.0473(11) 0.0420(11) 0.0495(10) 0.0025(8) 0.0252(9) 0.0044(9)
    C7 0.0566(13) 0.0709(16) 0.0573(12) 0.0184(11) 0.0290(11) -0.0016(11)
    C8 0.0511(14) 0.107(2) 0.0661(15) 0.0232(14) 0.0278(12) 0.0209(15)
    C9 0.0462(12) 0.091(2) 0.0531(12) -0.0129(12) 0.0158(10) 0.0009(13)
    C10 0.0608(15) 0.099(2) 0.0882(19) -0.0061(14) 0.0478(15) 0.0189(17)
    C11 0.0644(15) 0.116(2) 0.0589(14) 0.0220(15) 0.0421(13) 0.0195(15)
    O3 0.140(2) 0.0854(15) 0.0597(11) -0.0461(14) 0.0168(12) -0.0131(10)
    O4 0.0699(11) 0.0565(11) 0.0983(14) -0.0123(9) 0.0271(10) -0.0112(10)
    C12 0.0673(14) 0.0638(16) 0.0458(11) -0.0136(11) 0.0216(11) -0.0050(10)
    C13 0.0593(13) 0.0700(16) 0.0463(12) 0.0002(11) 0.0179(10) 0.0078(11)
    C14 0.0592(13) 0.0550(14) 0.0658(13) 0.0049(10) 0.0323(12) 0.0107(11)
    C15 0.0439(11) 0.0511(13) 0.0637(13) -0.0030(9) 0.0288(10) -0.0090(10)
    C16 0.0380(10) 0.0581(13) 0.0476(10) 0.0017(8) 0.0201(9) -0.0036(9)
    C17 0.0529(11) 0.0498(12) 0.0485(11) 0.0011(9) 0.0279(9) -0.0009(9)
    C18 0.0641(14) 0.0672(16) 0.0671(14) -0.0060(12) 0.0370(12) 0.0097(12)
    C19 0.0854(19) 0.099(2) 0.0553(14) 0.0059(16) 0.0409(14) 0.0162(14)
    C20 0.0889(19) 0.089(2) 0.0512(13) -0.0114(15) 0.0418(13) -0.0153(13)
    C21 0.123(3) 0.095(2) 0.113(2) 0.024(2) 0.098(2) 0.005(2)
    C22 0.0706(17) 0.098(2) 0.104(2) 0.0038(16) 0.0628(17) 0.0162(19)
_geom_special_details
;
All e.s.d.'s (except the e.s.d. in the dihedral angle between two l.s. planes)
are estimated using the full covariance matrix. The cell e.s.d.'s are taken
into account individually in the estimation of e.s.d.'s in distances, angles
and torsion angles; correlations between e.s.d.'s in cell parameters are only
used when they are defined by crystal symmetry. An approximate (isotropic)
treatment of cell e.s.d.'s is used for estimating e.s.d.'s involving l.s.
planes.
;
loop_
    _geom_bond_atom_site_label_1
    _geom_bond_atom_site_label_2
    _geom_bond_site_symmetry_2
    _geom_bond_distance
    _geom_bond_publ_flag
    O1 C1 . 1.219(3) ?
    O2 C4 . 1.224(3) ?
    C1 C2 . 1.464(3) ?
    C1 C6 . 1.493(3) ?
    C2 C3 . 1.321(3) ?
    C2 H2A . 0.9301 ?
    C3 C4 . 1.460(3) ?
    C3 H3A . 0.9299 ?
    C4 C5 . 1.495(3) ?
    C5 C6 . 1.542(3) ?
    C5 C9 . 1.563(3) ?
    C5 H5A . 0.9799 ?
    C6 C7 . 1.567(3) ?
    C6 H6A . 0.9800 ?
    C7 C11 . 1.505(4) ?
    C7 C8 . 1.526(3) ?
    C7 H7A . 0.9800 ?
    C8 C9 . 1.517(4) ?
    C8 H8A . 0.9702 ?
    C8 H8B . 0.9700 ?
    C9 C10 . 1.502(4) ?
    C9 H9A . 0.9801 ?
    C10 C11 . 1.324(4) ?
    C10 H10A . 0.9300 ?
    C11 H11A . 0.9300 ?
    O3 C12 . 1.215(3) ?
    O4 C15 . 1.220(3) ?
    C12 C13 . 1.456(4) ?
    C12 C17 . 1.496(3) ?
    C13 C14 . 1.327(3) ?
    C13 H13A . 0.9300 ?
    C14 C15 . 1.462(3) ?
    C14 H14A . 0.9300 ?
    C15 C16 . 1.497(3) ?
    C16 C17 . 1.538(3) ?
    C16 C20 . 1.564(3) ?
    C16 H16A . 0.9800 ?
    C17 C18 . 1.559(3) ?
    C17 H17A . 0.9800 ?
    C18 C22 . 1.483(4) ?
    C18 C19 . 1.523(4) ?
    C18 H18A . 0.9800 ?
    C19 C20 . 1.522(4) ?
    C19 H19A . 0.9700 ?
    C19 H19B . 0.9700 ?
    C20 C21 . 1.514(4) ?
    C20 H20A . 0.9801 ?
    C21 C22 . 1.314(4) ?
    C21 H21A . 0.9300 ?
    C22 H22A . 0.9300 ?
loop_
    _geom_angle_atom_site_label_1
    _geom_angle_atom_site_label_2
    _geom_angle_atom_site_label_3
    _geom_angle_site_symmetry_1
    _geom_angle_site_symmetry_3
    _geom_angle
    _geom_angle_publ_flag
    O1 C1 C2 . . 119.8(2) ?
    O1 C1 C6 . . 120.6(2) ?
    C2 C1 C6 . . 119.63(18) ?
    C3 C2 C1 . . 122.3(2) ?
    C3 C2 H2A . . 118.8 ?
    C1 C2 H2A . . 118.9 ?
    C2 C3 C4 . . 123.1(2) ?
    C2 C3 H3A . . 118.3 ?
    C4 C3 H3A . . 118.6 ?
    O2 C4 C3 . . 119.1(2) ?
    O2 C4 C5 . . 120.9(2) ?
    C3 C4 C5 . . 120.00(19) ?
    C4 C5 C6 . . 116.52(17) ?
    C4 C5 C9 . . 112.11(19) ?
    C6 C5 C9 . . 102.60(18) ?
    C4 C5 H5A . . 108.6 ?
    C6 C5 H5A . . 108.3 ?
    C9 C5 H5A . . 108.3 ?
    C1 C6 C5 . . 117.58(17) ?
    C1 C6 C7 . . 111.38(18) ?
    C5 C6 C7 . . 102.61(17) ?
    C1 C6 H6A . . 108.4 ?
    C5 C6 H6A . . 108.3 ?
    C7 C6 H6A . . 108.1 ?
    C11 C7 C8 . . 100.5(2) ?
    C11 C7 C6 . . 106.78(19) ?
    C8 C7 C6 . . 99.07(18) ?
    C11 C7 H7A . . 116.0 ?
    C8 C7 H7A . . 116.2 ?
    C6 C7 H7A . . 116.0 ?
    C9 C8 C7 . . 94.01(19) ?
    C9 C8 H8A . . 112.7 ?
    C7 C8 H8A . . 112.9 ?
    C9 C8 H8B . . 113.1 ?
    C7 C8 H8B . . 112.9 ?
    H8A C8 H8B . . 110.4 ?
    C10 C9 C8 . . 100.9(2) ?
    C10 C9 C5 . . 105.94(19) ?
    C8 C9 C5 . . 100.4(2) ?
    C10 C9 H9A . . 115.7 ?
    C8 C9 H9A . . 116.1 ?
    C5 C9 H9A . . 115.7 ?
    C11 C10 C9 . . 107.1(3) ?
    C11 C10 H10A . . 126.4 ?
    C9 C10 H10A . . 126.4 ?
    C10 C11 C7 . . 107.8(2) ?
    C10 C11 H11A . . 126.1 ?
    C7 C11 H11A . . 126.1 ?
    O3 C12 C13 . . 120.0(2) ?
    O3 C12 C17 . . 119.7(2) ?
    C13 C12 C17 . . 120.3(2) ?
    C14 C13 C12 . . 122.8(2) ?
    C14 C13 H13A . . 118.4 ?
    C12 C13 H13A . . 118.8 ?
    C13 C14 C15 . . 122.6(2) ?
    C13 C14 H14A . . 118.7 ?
    C15 C14 H14A . . 118.7 ?
    O4 C15 C14 . . 119.4(2) ?
    O4 C15 C16 . . 121.0(2) ?
    C14 C15 C16 . . 119.67(19) ?
    C15 C16 C17 . . 117.52(17) ?
    C15 C16 C20 . . 113.36(19) ?
    C17 C16 C20 . . 102.03(18) ?
    C15 C16 H16A . . 107.7 ?
    C17 C16 H16A . . 108.0 ?
    C20 C16 H16A . . 107.8 ?
    C12 C17 C16 . . 116.78(19) ?
    C12 C17 C18 . . 112.29(19) ?
    C16 C17 C18 . . 103.15(17) ?
    C12 C17 H17A . . 108.2 ?
    C16 C17 H17A . . 108.0 ?
    C18 C17 H17A . . 108.0 ?
    C22 C18 C19 . . 101.2(2) ?
    C22 C18 C17 . . 106.5(2) ?
    C19 C18 C17 . . 99.93(19) ?
    C22 C18 H18A . . 115.5 ?
    C19 C18 H18A . . 115.9 ?
    C17 C18 H18A . . 115.6 ?
    C20 C19 C18 . . 93.6(2) ?
    C20 C19 H19A . . 112.9 ?
    C18 C19 H19A . . 112.7 ?
    C20 C19 H19B . . 113.1 ?
    C18 C19 H19B . . 113.2 ?
    H19A C19 H19B . . 110.5 ?
    C21 C20 C19 . . 99.8(3) ?
    C21 C20 C16 . . 106.9(2) ?
    C19 C20 C16 . . 99.8(2) ?
    C21 C20 H20A . . 116.2 ?
    C19 C20 H20A . . 116.0 ?
    C16 C20 H20A . . 115.8 ?
    C22 C21 C20 . . 107.8(3) ?
    C22 C21 H21A . . 126.1 ?
    C20 C21 H21A . . 126.1 ?
    C21 C22 C18 . . 107.4(3) ?
    C21 C22 H22A . . 126.3 ?
    C18 C22 H22A . . 126.3 ?
loop_
    _geom_torsion_atom_site_label_1
    _geom_torsion_atom_site_label_2
    _geom_torsion_atom_site_label_3
    _geom_torsion_atom_site_label_4
    _geom_torsion_site_symmetry_1
    _geom_torsion_site_symmetry_2
    _geom_torsion_site_symmetry_3
    _geom_torsion_site_symmetry_4
    _geom_torsion
    _geom_torsion_publ_flag
    O1 C1 C2 C3 . . . . -171.7(3) ?
    C6 C1 C2 C3 . . . . 8.3(4) ?
    C1 C2 C3 C4 . . . . -0.1(4) ?
    C2 C3 C4 O2 . . . . 174.5(3) ?
    C2 C3 C4 C5 . . . . -7.1(4) ?
    O2 C4 C5 C6 . . . . -175.9(2) ?
    C3 C4 C5 C6 . . . . 5.7(3) ?
    O2 C4 C5 C9 . . . . 66.3(3) ?
    C3 C4 C5 C9 . . . . -112.1(2) ?
    O1 C1 C6 C5 . . . . 171.2(2) ?
    C2 C1 C6 C5 . . . . -8.9(3) ?
    O1 C1 C6 C7 . . . . -70.9(3) ?
    C2 C1 C6 C7 . . . . 109.1(2) ?
    C4 C5 C6 C1 . . . . 2.1(3) ?
    C9 C5 C6 C1 . . . . 124.9(2) ?
    C4 C5 C6 C7 . . . . -120.51(19) ?
    C9 C5 C6 C7 . . . . 2.3(2) ?
    C1 C6 C7 C11 . . . . -61.5(2) ?
    C5 C6 C7 C11 . . . . 65.1(2) ?
    C1 C6 C7 C8 . . . . -165.4(2) ?
    C5 C6 C7 C8 . . . . -38.8(2) ?
    C11 C7 C8 C9 . . . . -49.1(2) ?
    C6 C7 C8 C9 . . . . 60.0(2) ?
    C7 C8 C9 C10 . . . . 49.8(2) ?
    C7 C8 C9 C5 . . . . -58.9(2) ?
    C4 C5 C9 C10 . . . . 56.3(3) ?
    C6 C5 C9 C10 . . . . -69.4(3) ?
    C4 C5 C9 C8 . . . . 160.98(18) ?
    C6 C5 C9 C8 . . . . 35.2(2) ?
    C8 C9 C10 C11 . . . . -33.6(3) ?
    C5 C9 C10 C11 . . . . 70.6(3) ?
    C9 C10 C11 C7 . . . . 0.7(3) ?
    C8 C7 C11 C10 . . . . 32.2(3) ?
    C6 C7 C11 C10 . . . . -70.7(3) ?
    O3 C12 C13 C14 . . . . -178.5(3) ?
    C17 C12 C13 C14 . . . . 3.1(4) ?
    C12 C13 C14 C15 . . . . 0.7(4) ?
    C13 C14 C15 O4 . . . . 173.9(3) ?
    C13 C14 C15 C16 . . . . -5.3(4) ?
    O4 C15 C16 C17 . . . . -173.3(2) ?
    C14 C15 C16 C17 . . . . 5.9(3) ?
    O4 C15 C16 C20 . . . . 68.0(3) ?
    C14 C15 C16 C20 . . . . -112.8(2) ?
    O3 C12 C17 C16 . . . . 179.5(3) ?
    C13 C12 C17 C16 . . . . -2.1(3) ?
    O3 C12 C17 C18 . . . . -61.7(3) ?
    C13 C12 C17 C18 . . . . 116.7(3) ?
    C15 C16 C17 C12 . . . . -2.3(3) ?
    C20 C16 C17 C12 . . . . 122.3(2) ?
    C15 C16 C17 C18 . . . . -125.9(2) ?
    C20 C16 C17 C18 . . . . -1.3(2) ?
    C12 C17 C18 C22 . . . . -57.7(3) ?
    C16 C17 C18 C22 . . . . 68.9(2) ?
    C12 C17 C18 C19 . . . . -162.6(2) ?
    C16 C17 C18 C19 . . . . -36.0(2) ?
    C22 C18 C19 C20 . . . . -50.3(2) ?
    C17 C18 C19 C20 . . . . 58.9(2) ?
    C18 C19 C20 C21 . . . . 49.3(2) ?
    C18 C19 C20 C16 . . . . -59.9(2) ?
    C15 C16 C20 C21 . . . . 62.2(3) ?
    C17 C16 C20 C21 . . . . -65.2(3) ?
    C15 C16 C20 C19 . . . . 165.6(2) ?
    C17 C16 C20 C19 . . . . 38.3(2) ?
    C19 C20 C21 C22 . . . . -33.2(3) ?
    C16 C20 C21 C22 . . . . 70.3(3) ?
    C20 C21 C22 C18 . . . . 0.0(3) ?
    C19 C18 C22 C21 . . . . 33.3(3) ?
    C17 C18 C22 C21 . . . . -70.7(3) ?
loop_
    _geom_hbond_atom_site_label_D
    _geom_hbond_atom_site_label_H
    _geom_hbond_atom_site_label_A
    _geom_hbond_site_symmetry_A
    _geom_hbond_distance_DH
    _geom_hbond_distance_HA
    _geom_hbond_distance_DA
    _geom_hbond_angle_DHA
    _geom_hbond_publ_flag
    C2 H2A O4 3_655 0.93 2.58 3.502(3) 172 yes
    C6 H6A O2 1_565 0.98 2.53 3.446(3) 155 yes
    C11 H11A O3 4_556 0.93 2.58 3.335(4) 138 yes
    C16 H16A O1 3_655 0.98 2.59 3.416(3) 142 yes
    C17 H17A O4 1_545 0.98 2.51 3.319(3) 140 yes
