# Supplementary material for: Tricyclo­[6.2.1.02,7]undeca-4,9-diene-3,6-dione
Source: Acta Crystallogr Sect E Struct Rep Online. 2008 Sep 24;64(Pt 10):o2002. doi: 10.1107/S1600536808030249 (PMC2959398; doi:10.1107/S1600536808030249)
Supplement: Supplementary file 2 [file e-64-o2002-Isup2.hkl]

# 
# h,k,l, Fc-squared, Fo-squared, sigma(Fo-squared) and status flag 
# 
data_I
_shelx_title ' a in P21/c' 
_shelx_refln_list_code          4 
_shelx_F_calc_maximum      215.52 
_exptl_crystal_F_000       736.00 
_reflns_d_resolution_high  0.7701 
 
loop_ 
 _symmetry_equiv_pos_as_xyz 
 'x, y, z' 
 '-x, y+1/2, -z+1/2' 
 '-x, -y, -z' 
 'x, -y-1/2, z-1/2' 
 
_cell_length_a    15.6490 
_cell_length_b     6.5399 
_cell_length_c    21.4480 
_cell_angle_alpha  90.000 
_cell_angle_beta  125.050 
_cell_angle_gamma  90.000 
 
_shelx_F_squared_multiplier     1.000 
 
loop_ 
 _refln_index_h 
 _refln_index_k 
 _refln_index_l 
 _refln_F_squared_calc 
 _refln_F_squared_meas 
 _refln_F_squared_sigma 
 _refln_observed_status 
   1   0   0       11.69        0.30      0.15 o 
   2   0   0      151.87      165.30      1.37 o 
   3   0   0     8119.50     6869.97     26.72 o 
   4   0   0     6009.90     5178.70     42.65 o 
   5   0   0     5731.26     5235.77     15.63 o 
   6   0   0      957.19      997.88      4.86 o 
   7   0   0      738.67      744.39      9.41 o 
   8   0   0       31.95       32.33      3.34 o 
   9   0   0        4.33        2.28      3.04 o 
  10   0   0      302.12      275.65      7.44 o 
  11   0   0       38.89       31.42      2.88 o 
  12   0   0       63.03       55.40      3.34 o 
  13   0   0        5.07        9.71      4.40 o 
  14   0   0       45.36       35.97      2.58 o 
  15   0   0        2.76        7.89      2.73 o 
  16   0   0        0.30        2.28      3.79 o 
   1   1   0     7879.30     6800.65     31.12 o 
   2   1   0        0.06        9.66      1.12 o 
   3   1   0      661.12      678.64      1.95 o 
   4   1   0      113.56      111.70      1.26 o 
   5   1   0      444.08      443.73      4.02 o 
   6   1   0       25.09       27.75      1.82 o 
   7   1   0      771.40      708.60     81.28 o 
   8   1   0       36.36       37.31      1.82 o 
   9   1   0        0.14        0.43      1.79 o 
  10   1   0       54.39       50.78      3.13 o 
  11   1   0       31.49       27.56      2.81 o 
  12   1   0       61.15       56.77      2.11 o 
  13   1   0        6.36        6.86      2.53 o 
  14   1   0        0.03       -2.61      2.61 o 
  15   1   0        8.37       13.23      3.42 o 
  16   1   0        4.16        4.84      3.06 o 
   0   2   0       10.91       13.66      0.91 o 
   1   2   0      752.28      764.15     50.09 o 
   2   2   0      659.34      713.46     13.06 o 
   3   2   0     1752.27     2011.02     35.14 o 
   4   2   0       33.15       48.13      1.75 o 
   5   2   0      897.93     1048.08      1.75 o 
   6   2   0       17.06       15.82      1.60 o 
   7   2   0      354.24      387.32     11.23 o 
   8   2   0       19.45       29.71      2.11 o 
   9   2   0       20.06       21.66      2.88 o 
  10   2   0       13.64       12.66      1.49 o 
  11   2   0       67.52       70.56      3.80 o 
  12   2   0      225.03      223.08      5.78 o 
  13   2   0       48.70       52.32      3.83 o 
  14   2   0        6.89        4.34      4.50 o 
  15   2   0        2.04        4.52      5.31 o 
  16   2   0        4.48        0.48      5.04 o 
   1   3   0      362.74      390.58     18.97 o 
   2   3   0       99.49      126.84      2.18 o 
   3   3   0      235.47      260.50      9.64 o 
   4   3   0      669.66      749.91     19.81 o 
   5   3   0      317.78      358.32      2.55 o 
   6   3   0       94.60       98.72      2.83 o 
   7   3   0       19.53       18.06      2.57 o 
   8   3   0       66.16       62.99      2.68 o 
   9   3   0      267.94      266.22      4.78 o 
  10   3   0      295.76      286.43      5.39 o 
  11   3   0        4.76        4.87      2.15 o 
  12   3   0        0.02        2.81      2.01 o 
  13   3   0        1.16        4.92      2.41 o 
  14   3   0        2.16        0.26      3.69 o 
  15   3   0        3.17        5.55      2.86 o 
   0   4   0      860.69      925.17     37.80 o 
   1   4   0        0.83        1.82      2.73 o 
   2   4   0      128.85      167.86      7.44 o 
   3   4   0      167.24      158.43      8.65 o 
   4   4   0       24.29       18.04      2.50 o 
   5   4   0      116.83      110.29      3.45 o 
   6   4   0       67.27       60.29      1.60 o 
   7   4   0        0.53        1.99      1.82 o 
   8   4   0      331.93      306.64      5.39 o 
   9   4   0       87.18       75.42      2.40 o 
  10   4   0      210.33      200.22      3.71 o 
  11   4   0        1.29        2.16      3.36 o 
  12   4   0        9.23       14.45      2.94 o 
  13   4   0        7.45        5.31      2.17 o 
  14   4   0        0.89        5.14      2.88 o 
   1   5   0       18.89       18.37      3.34 o 
   2   5   0      451.89      397.70     30.97 o 
   3   5   0        2.21        5.46      4.55 o 
   4   5   0      153.69      151.61      3.13 o 
   5   5   0        6.83        2.63      1.89 o 
   6   5   0        3.24        1.76      1.60 o 
   7   5   0       49.77       49.41      2.57 o 
   8   5   0       77.98       65.90      2.04 o 
   9   5   0       53.77       67.94      7.74 o 
  10   5   0       10.85       10.87      1.97 o 
  11   5   0       16.86       18.17      1.65 o 
  12   5   0       14.36       15.41      2.44 o 
  13   5   0        1.75        5.70      4.96 o 
   0   6   0       84.54       93.50      3.34 o 
   1   6   0       96.68       99.12      9.26 o 
   2   6   0      110.71       91.38      7.89 o 
   3   6   0        0.03        1.52      3.64 o 
   4   6   0       59.74       56.89      1.82 o 
   5   6   0       36.79       36.82      3.26 o 
   6   6   0        3.17        6.32      1.50 o 
   7   6   0        0.70        2.48      1.53 o 
   8   6   0       13.89       12.39      1.50 o 
   9   6   0       26.60       28.14      2.25 o 
  10   6   0       11.50       18.15      1.72 o 
  11   6   0        0.92        2.47      3.16 o 
   1   7   0        0.03        1.52      4.86 o 
   2   7   0        2.40        3.04      4.25 o 
   3   7   0       14.17       14.88      3.04 o 
   4   7   0        3.68        2.28      2.73 o 
   5   7   0       13.83       13.31      1.97 o 
   6   7   0        5.44        8.86      3.34 o 
   7   7   0        1.28        7.63      2.20 o 
   8   7   0        4.93        6.78      2.59 o 
   9   7   0        9.86       12.46      2.35 o 
   0   8   0        0.80        4.25      3.19 o 
   1   8   0        6.55        7.29      4.10 o 
   2   8   0        7.40       11.23      5.31 o 
   3   8   0        2.52        2.13      4.10 o 
   4   8   0       13.12       15.48      5.16 o 
   5   8   0        0.03        1.37      3.64 o 
 -16   1   1        2.22        4.40      3.28 o 
 -15   1   1        4.49        5.19      3.04 o 
 -14   1   1       39.21       36.45      2.84 o 
 -13   1   1       14.08       17.82      2.88 o 
 -12   1   1      129.48      133.37      2.63 o 
 -11   1   1       22.88       19.63      4.78 o 
 -10   1   1      203.72      182.21     11.00 o 
  -9   1   1        2.15        0.41      1.82 o 
  -8   1   1     1104.91     1077.43     60.34 o 
  -7   1   1        9.06       12.61      1.27 o 
  -6   1   1       10.79        7.53      1.93 o 
  -5   1   1      765.05      789.35     13.05 o 
  -4   1   1       59.57       46.17      2.21 o 
  -3   1   1      983.45     1092.87     14.63 o 
  -2   1   1     9397.36     8395.45    114.30 o 
  -1   1   1     3477.88     3184.79     14.32 o 
   0   1   1     4407.55     4016.87     54.90 o 
   1   1   1     1400.81     1333.80     34.23 o 
   2   1   1     2302.45     2383.58     22.09 o 
   3   1   1       13.53       12.24      1.75 o 
   4   1   1       42.01       53.44      1.90 o 
   5   1   1        4.24        1.68      1.49 o 
   6   1   1      874.06      897.54     47.44 o 
   7   1   1      144.50      148.44      5.06 o 
   8   1   1      145.32      132.29      1.96 o 
   9   1   1      132.36      149.42      2.93 o 
  10   1   1      193.22      170.85      7.06 o 
  11   1   1       40.12       33.37      2.69 o 
  12   1   1       10.64       10.02      1.97 o 
  13   1   1       26.20       28.29      3.47 o 
  14   1   1        1.37        3.48      2.11 o 
  15   1   1        3.64        6.58      6.00 o 
  16   1   1       27.90       30.92      3.61 o 
 -16   2   1        0.63        3.34      4.12 o 
 -15   2   1        2.16        3.01      2.36 o 
 -14   2   1       10.65       14.43      4.10 o 
 -13   2   1       10.18       11.08      4.49 o 
 -12   2   1       17.92       16.36      4.02 o 
 -11   2   1       60.43       60.62      5.81 o 
 -10   2   1       69.87       78.80      3.05 o 
  -9   2   1       15.34        8.63      2.78 o 
  -8   2   1       15.57       10.53      1.65 o 
  -7   2   1      677.02      718.96     11.38 o 
  -6   2   1       21.87       19.39      1.58 o 
  -5   2   1       16.54       10.84      1.13 o 
  -4   2   1      108.73      120.82      5.24 o 
  -3   2   1       28.95       35.41      2.73 o 
  -2   2   1     1693.41     1713.35     48.49 o 
  -1   2   1       21.59       27.42      0.78 o 
   0   2   1     1621.89     1600.71     19.13 o 
   1   2   1      166.60      150.47      3.32 o 
   2   2   1      148.37      134.19      0.98 o 
   3   2   1      944.57     1103.58      2.84 o 
   4   2   1       30.32       20.53      1.31 o 
   5   2   1     1069.67     1183.91     34.08 o 
   6   2   1      145.82      121.09      1.71 o 
   7   2   1       34.24       33.37      2.48 o 
   8   2   1      114.10      100.21      6.91 o 
   9   2   1      446.18      359.32     30.59 o 
  10   2   1        4.84        1.56      2.02 o 
  11   2   1       11.42       11.50      2.33 o 
  12   2   1        0.13        2.11      1.88 o 
  13   2   1        4.99        5.79      3.64 o 
  14   2   1        5.98        5.82      3.17 o 
  15   2   1        3.13        9.40      4.08 o 
 -15   3   1        2.39        2.12      3.53 o 
 -14   3   1       25.58       29.84      3.70 o 
 -13   3   1        0.16        2.89      1.87 o 
 -12   3   1       30.46       38.60      4.86 o 
 -11   3   1       36.58       40.59      2.68 o 
 -10   3   1      116.22      123.01     11.61 o 
  -9   3   1       91.77      114.41      2.91 o 
  -8   3   1        9.33        5.96      2.20 o 
  -7   3   1       51.43       56.73      2.44 o 
  -6   3   1      876.31     1043.38     15.90 o 
  -5   3   1      598.58      743.11     12.09 o 
  -4   3   1      454.83      597.39      8.64 o 
  -3   3   1      426.46      479.31     10.32 o 
  -2   3   1       94.90       93.18     10.40 o 
  -1   3   1       64.12       75.89      0.91 o 
   0   3   1     1210.12     1301.62     81.51 o 
   1   3   1      553.58      602.22     23.76 o 
   2   3   1      240.62      267.23      3.04 o 
   3   3   1      146.16      152.15      1.92 o 
   4   3   1        2.62        4.30      1.42 o 
   5   3   1      139.78      133.76      1.90 o 
   6   3   1        1.21       -1.22      1.22 o 
   7   3   1      353.99      365.58      7.73 o 
   8   3   1      185.22      222.62      5.40 o 
   9   3   1        0.39        1.11      2.70 o 
  10   3   1        2.34        4.53      2.96 o 
  11   3   1        7.31        5.48      2.83 o 
  12   3   1       12.72       18.61      2.89 o 
  13   3   1        2.40        1.12      2.57 o 
  14   3   1        2.60        4.10      3.79 o 
  15   3   1        2.80        4.02      3.28 o 
 -15   4   1        2.19        5.07      2.50 o 
 -14   4   1        0.52        1.78      2.12 o 
 -13   4   1       30.45       37.18      4.45 o 
 -12   4   1       13.62       14.19      3.04 o 
 -11   4   1       18.14       14.28      3.69 o 
 -10   4   1       35.40       41.53      3.76 o 
  -9   4   1       33.58       25.57      2.37 o 
  -8   4   1        0.57        4.31      3.58 o 
  -7   4   1        5.36        6.54      2.13 o 
  -6   4   1      104.85      132.43      8.88 o 
  -5   4   1       48.34       42.72      1.21 o 
  -4   4   1        0.03        4.14      1.23 o 
  -3   4   1       20.58       13.69      1.38 o 
  -2   4   1       59.87       67.40      8.65 o 
  -1   4   1      128.75      166.21     12.30 o 
   0   4   1        0.49        0.61      1.97 o 
   1   4   1      370.82      395.96     20.11 o 
   2   4   1        7.06        5.54      1.79 o 
   3   4   1       29.64       34.43      1.57 o 
   4   4   1       17.61       15.00      1.17 o 
   5   4   1       21.04       22.56      1.55 o 
   6   4   1        0.01        0.80      1.63 o 
   7   4   1       84.01       76.48      3.65 o 
   8   4   1        1.56       -2.32      3.72 o 
   9   4   1       12.95       17.01      2.05 o 
  10   4   1       12.29       13.81      2.77 o 
  11   4   1        0.03        0.08      1.79 o 
  12   4   1        0.10       -2.37      2.96 o 
  13   4   1        5.39        4.78      2.74 o 
  14   4   1        6.21        5.43      4.86 o 
 -13   5   1        0.35        2.83      3.67 o 
 -12   5   1       15.47       12.30      1.47 o 
 -11   5   1        6.70        4.58      2.41 o 
 -10   5   1        6.16        2.65      1.71 o 
  -9   5   1        5.57        4.21      3.14 o 
  -8   5   1       20.95       16.01      2.83 o 
  -7   5   1        1.96        3.44      2.15 o 
  -6   5   1        4.34        4.20      1.91 o 
  -5   5   1       92.63       84.99     10.02 o 
  -4   5   1       32.17       38.24      2.73 o 
  -3   5   1      561.56      508.96     27.78 o 
  -2   5   1      263.56      253.49     17.30 o 
  -1   5   1        0.19        3.64      4.55 o 
   0   5   1       78.97       74.68      5.77 o 
   1   5   1        2.72        3.95      2.73 o 
   2   5   1      160.62      165.26      6.98 o 
   3   5   1      665.67      709.85     39.47 o 
   4   5   1      176.19      132.05      3.48 o 
   5   5   1        0.87        6.78      3.57 o 
   6   5   1        3.83        3.93      1.38 o 
   7   5   1       34.30       36.47      1.71 o 
   8   5   1      244.97      213.05      6.67 o 
   9   5   1       12.70       17.85      4.02 o 
  10   5   1        0.09        1.85      3.19 o 
  11   5   1        2.40        3.35      2.58 o 
  12   5   1        4.29        2.81      2.63 o 
  13   5   1        1.13        1.55      3.50 o 
 -12   6   1        0.14       -0.76      2.96 o 
 -11   6   1        0.04        1.03      2.05 o 
 -10   6   1        1.55        2.37      2.02 o 
  -9   6   1        8.14        7.94      1.96 o 
  -8   6   1        1.28        3.46      1.38 o 
  -7   6   1        0.00        0.06      1.60 o 
  -6   6   1        3.68        7.20      2.21 o 
  -5   6   1        0.30        2.44      1.53 o 
  -4   6   1       10.72       13.15      1.44 o 
  -3   6   1       83.91       67.09      8.80 o 
  -2   6   1       15.36       19.73      5.92 o 
  -1   6   1        0.08        0.61      4.40 o 
   0   6   1      189.61      192.32     15.94 o 
   1   6   1      330.49      345.33      5.31 o 
   2   6   1        0.15        0.91      4.10 o 
   3   6   1       39.81       35.05      1.82 o 
   4   6   1       22.86       23.53      2.73 o 
   5   6   1       79.06       68.13      2.79 o 
   6   6   1       18.62       14.58      2.26 o 
   7   6   1       26.46       20.62      2.33 o 
   8   6   1        0.74       -0.69      2.25 o 
   9   6   1        5.47        8.00      1.75 o 
  10   6   1        0.29        2.65      3.06 o 
  11   6   1        0.41        1.85      2.77 o 
  -9   7   1        1.40        3.88      2.35 o 
  -8   7   1        3.38        7.44      2.47 o 
  -7   7   1        1.75        3.29      1.45 o 
  -6   7   1        1.43        0.61      4.25 o 
  -5   7   1        0.26        2.43      3.49 o 
  -4   7   1        2.53        6.38      7.29 o 
  -3   7   1        2.11        3.95      5.77 o 
  -2   7   1        4.16        2.58      6.22 o 
  -1   7   1        0.42        1.37      4.40 o 
   0   7   1        0.26        3.04      3.49 o 
   1   7   1        0.09        2.28      4.10 o 
   2   7   1        4.54        6.22      3.79 o 
   3   7   1        4.68        4.55      3.04 o 
   4   7   1        0.07        1.21      4.10 o 
   5   7   1        0.42        5.01      4.86 o 
   6   7   1        0.19       -1.31      1.97 o 
   7   7   1        1.09        5.84      2.09 o 
   8   7   1        4.06        7.09      3.19 o 
  -5   8   1        3.99        5.01      4.55 o 
  -4   8   1        0.55        3.19      4.10 o 
  -3   8   1       25.94       32.33      6.38 o 
  -2   8   1        0.00       -0.61      8.96 o 
  -1   8   1       93.95      102.61     11.69 o 
   0   8   1        4.08        8.35      5.16 o 
   1   8   1        3.07        8.20      4.40 o 
   2   8   1        0.89        2.28      3.49 o 
   3   8   1        0.36        0.91      3.34 o 
   4   8   1        0.51        2.43      4.86 o 
   5   8   1       10.77       13.66      5.31 o 
 -17   0   2       11.98       20.49      7.13 o 
 -16   0   2       16.32       18.37      2.58 o 
 -15   0   2        2.26        8.35      4.10 o 
 -14   0   2       22.41       20.19      6.07 o 
 -13   0   2       97.93      108.08      4.25 o 
 -12   0   2        0.18        4.55      3.04 o 
 -11   0   2       86.26       83.64      2.73 o 
 -10   0   2       38.98       40.68      2.43 o 
  -9   0   2      102.48       86.37      2.73 o 
  -8   0   2     1178.79     1238.78     23.22 o 
  -7   0   2      601.02      511.84      1.52 o 
  -6   0   2      615.37      575.60     20.64 o 
  -5   0   2      148.03      143.29      4.25 o 
  -4   0   2    15264.15    13436.21    370.07 o 
  -3   0   2    19300.35    16618.84      6.22 o 
  -2   0   2     3771.04     3151.82     51.61 o 
  -1   0   2      479.34        7.13      8.20 o 
   1   0   2    24238.95    21122.21     76.50 o 
   2   0   2      284.71      376.45      6.07 o 
   3   0   2    11778.25    10938.62     35.06 o 
   4   0   2        7.05        6.22      1.82 o 
   5   0   2      155.18      153.01      4.10 o 
   6   0   2     2203.01     2493.34     64.66 o 
   7   0   2       32.92       20.80      1.52 o 
   8   0   2      286.22      251.67      1.67 o 
   9   0   2       22.55       21.86      2.73 o 
  10   0   2        0.43        0.76      6.53 o 
  11   0   2      319.96      277.93      3.04 o 
  12   0   2       59.18       50.09      2.43 o 
  13   0   2        2.12        4.71      4.10 o 
  14   0   2        1.18        4.86      8.04 o 
  15   0   2        5.78        6.68      2.88 o 
 -17   1   2        0.17        2.24      2.85 o 
 -16   1   2       47.48       61.82      5.37 o 
 -15   1   2       29.46       26.96      3.15 o 
 -14   1   2        0.16        1.31      2.53 o 
 -13   1   2       23.13       27.62      2.69 o 
 -12   1   2       37.22       37.76      5.62 o 
 -11   1   2        1.27        4.30      3.54 o 
 -10   1   2        1.21        0.80      2.55 o 
  -9   1   2      178.52      177.03      5.92 o 
  -8   1   2        6.50        5.62      1.67 o 
  -7   1   2      446.61      439.59      4.71 o 
  -6   1   2        0.84        2.64      1.17 o 
  -5   1   2     3213.83     3277.84     62.16 o 
  -4   1   2      321.42      347.82     17.23 o 
  -3   1   2     6378.31     5991.26    141.93 o 
  -2   1   2     3199.48     3085.77     53.51 o 
  -1   1   2     5004.13     4711.94     67.24 o 
   0   1   2     5444.15     5052.14    292.88 o 
   1   1   2      870.37      936.38      9.18 o 
   2   1   2      739.07      811.97     32.26 o 
   3   1   2      603.40      655.44     47.59 o 
   4   1   2      200.82      214.07     15.94 o 
   5   1   2       44.71       60.42      1.67 o 
   6   1   2      106.47      123.85      1.92 o 
   7   1   2       35.48       33.50      1.44 o 
   8   1   2       11.97        9.59      2.50 o 
   9   1   2       14.13       11.05      2.15 o 
  10   1   2      145.72      113.74      5.69 o 
  11   1   2       45.33       43.87      4.48 o 
  12   1   2       26.83       18.36      6.53 o 
  13   1   2        5.18       10.67      1.90 o 
  14   1   2        8.80       10.69      2.50 o 
  15   1   2        0.00       -1.57      2.40 o 
 -16   2   2        2.26        3.84      3.20 o 
 -15   2   2        0.00        4.28      2.55 o 
 -14   2   2        3.12        2.58      3.67 o 
 -13   2   2        0.30        5.71      3.43 o 
 -12   2   2       57.62       53.59      4.27 o 
 -11   2   2       74.21       70.87      4.55 o 
 -10   2   2      268.00      263.72      6.60 o 
  -9   2   2      207.93      226.81      7.51 o 
  -8   2   2       25.00       15.90      2.77 o 
  -7   2   2       63.74       89.00      2.50 o 
  -6   2   2       62.61       73.39      3.24 o 
  -5   2   2       47.12       57.26      2.72 o 
  -4   2   2       52.94       64.61      2.66 o 
  -3   2   2      989.75     1116.22     28.84 o 
  -2   2   2     2273.27     2338.21     52.37 o 
  -1   2   2     3334.60     2863.72     83.79 o 
   0   2   2     3029.18     2666.64     84.93 o 
   1   2   2      290.70      313.70     11.99 o 
   2   2   2       16.95       16.40      1.24 o 
   3   2   2       19.99       25.71      1.31 o 
   4   2   2      482.62      560.73      4.89 o 
   5   2   2       32.63       35.74      1.49 o 
   6   2   2       68.30       67.79      1.77 o 
   7   2   2       93.62       61.19      8.80 o 
   8   2   2        0.01        3.85      1.63 o 
   9   2   2      482.16      458.11     16.09 o 
  10   2   2       49.73       48.00      6.68 o 
  11   2   2       25.89       27.63      3.35 o 
  12   2   2       13.62       15.02      3.64 o 
  13   2   2        0.03       -1.28      2.58 o 
  14   2   2        8.50       11.53      2.20 o 
  15   2   2       14.23       16.09      4.61 o 
 -16   3   2        8.05       15.01      4.25 o 
 -15   3   2        0.17       -2.05      3.45 o 
 -14   3   2        7.71        7.18      2.22 o 
 -13   3   2       17.56       15.95      3.09 o 
 -12   3   2      253.64      229.30      8.80 o 
 -11   3   2       58.08       55.39      3.05 o 
 -10   3   2       13.22       12.78      2.08 o 
  -9   3   2        0.06        1.09      2.26 o 
  -8   3   2        1.27        1.24      1.23 o 
  -7   3   2       85.61      101.19      2.71 o 
  -6   3   2       43.56       46.16      2.67 o 
  -5   3   2       48.84       42.99      2.37 o 
  -4   3   2      157.60      151.38      5.39 o 
  -3   3   2      265.01      264.79      3.49 o 
  -2   3   2      524.22      662.37     54.57 o 
  -1   3   2      242.26      244.54     13.51 o 
   0   3   2      126.42      139.10      2.13 o 
   1   3   2       60.07       50.64      2.05 o 
   2   3   2     4318.52     4471.96     71.34 o 
   3   3   2      269.76      342.16     10.78 o 
   4   3   2      553.54      571.39     10.32 o 
   5   3   2       35.95       32.45      1.60 o 
   6   3   2      246.18      229.91      4.48 o 
   7   3   2      690.80      685.56     12.45 o 
   8   3   2      592.02      579.67      9.55 o 
   9   3   2      173.29      163.39      7.36 o 
  10   3   2       24.93       22.57      2.36 o 
  11   3   2        5.13        9.56      3.32 o 
  12   3   2        2.93        5.34      3.06 o 
  13   3   2        7.17        9.41      2.25 o 
  14   3   2        1.79        6.93      3.65 o 
 -15   4   2        0.09        9.99      5.92 o 
 -14   4   2        5.60        6.26      3.09 o 
 -13   4   2       52.20       49.83      2.48 o 
 -12   4   2       15.57       17.08      2.59 o 
 -11   4   2        6.40        6.99      1.86 o 
 -10   4   2      144.42      128.39      2.13 o 
  -9   4   2        1.38        0.68      1.59 o 
  -8   4   2        8.69        4.86      3.26 o 
  -7   4   2        9.84       12.73      1.93 o 
  -6   4   2       77.92       66.77      1.42 o 
  -5   4   2      276.61      262.98      4.03 o 
  -4   4   2      120.27      122.62      2.78 o 
  -3   4   2      303.32      316.26     14.65 o 
  -2   4   2       43.34       30.36      4.25 o 
  -1   4   2        3.25        8.35      3.04 o 
   0   4   2       19.73       14.42      2.28 o 
   1   4   2        0.04       -0.66      1.90 o 
   2   4   2      151.96      132.76     12.90 o 
   3   4   2      133.72      146.12      1.24 o 
   4   4   2        0.89        3.36      1.77 o 
   5   4   2       85.11       97.12      1.29 o 
   6   4   2       17.56        9.47      3.26 o 
   7   4   2       61.71       71.12      3.21 o 
   8   4   2       21.68       24.06      2.05 o 
   9   4   2      393.90      354.50     10.17 o 
  10   4   2       73.16       66.72      7.13 o 
  11   4   2       70.24       66.99      4.08 o 
  12   4   2       20.70       22.77      3.06 o 
  13   4   2        8.80        6.79      3.21 o 
 -14   5   2       15.09       13.30      2.75 o 
 -13   5   2        7.83        5.08      3.54 o 
 -12   5   2       10.51        8.18      2.25 o 
 -11   5   2       23.77       25.43      3.95 o 
 -10   5   2        8.32       11.18      2.59 o 
  -9   5   2        2.80        3.64      2.02 o 
  -8   5   2        2.40        2.51      1.65 o 
  -7   5   2        7.03        9.69      1.90 o 
  -6   5   2      121.74      118.89      4.17 o 
  -5   5   2      221.05      195.74      8.14 o 
  -4   5   2       61.44       68.98      4.17 o 
  -3   5   2       45.06       43.03      2.20 o 
  -2   5   2        2.64        5.01      2.58 o 
  -1   5   2       64.64       79.99      7.29 o 
   0   5   2      478.14      481.94     37.49 o 
   1   5   2        0.16        4.10      4.40 o 
   2   5   2       19.05       17.26      1.17 o 
   3   5   2       75.26       77.79      4.69 o 
   4   5   2        1.52        3.16      1.61 o 
   5   5   2       72.13       54.00      1.71 o 
   6   5   2        1.27        1.52      2.51 o 
   7   5   2        1.14        3.30      2.59 o 
   8   5   2        0.26       -2.04      2.08 o 
   9   5   2       26.41       19.70      3.79 o 
  10   5   2       48.17       50.20      3.15 o 
  11   5   2       19.78       17.24      3.80 o 
  12   5   2        0.51       -2.95      5.84 o 
 -12   6   2        0.05        3.27      3.75 o 
 -11   6   2        1.26        2.18      2.41 o 
 -10   6   2        0.67        4.49      3.79 o 
  -9   6   2        0.31        4.20      1.82 o 
  -8   6   2       38.58       27.77      2.21 o 
  -7   6   2       13.58       11.03      1.35 o 
  -6   6   2       17.62       13.15      1.42 o 
  -5   6   2      188.26      182.77      8.73 o 
  -4   6   2       29.76       28.39      4.25 o 
  -3   6   2      179.50      174.26     11.99 o 
  -2   6   2       27.04       34.00      5.92 o 
  -1   6   2       76.33       74.83      8.96 o 
   0   6   2       50.84       44.63      6.38 o 
   1   6   2        6.16        3.34      2.58 o 
   2   6   2      122.85      109.44     15.33 o 
   3   6   2        9.97        8.88      1.16 o 
   4   6   2       10.46       12.01      1.17 o 
   5   6   2       12.48        9.86      1.38 o 
   6   6   2       15.40        7.49      1.65 o 
   7   6   2       11.37       12.24      2.20 o 
   8   6   2        6.74        7.46      2.28 o 
   9   6   2        0.54        4.28      2.72 o 
  10   6   2        4.97        2.40      2.98 o 
 -10   7   2        0.21       -0.19      1.95 o 
  -9   7   2        1.42        4.23      2.88 o 
  -8   7   2        8.21       12.32      1.56 o 
  -7   7   2       11.59       11.64      1.78 o 
  -6   7   2        3.18        2.49      2.50 o 
  -5   7   2       11.69        7.29      5.16 o 
  -4   7   2        2.05        3.19      4.71 o 
  -3   7   2       20.76       22.47      5.31 o 
  -2   7   2        1.57        1.67      5.31 o 
  -1   7   2        6.34        6.07      4.10 o 
   0   7   2        2.53        2.58      4.86 o 
   1   7   2       11.04       15.79      4.86 o 
   2   7   2       19.56       22.31      3.19 o 
   3   7   2        1.31       -0.30      2.88 o 
   4   7   2        0.09        2.58      1.18 o 
   5   7   2        1.39        2.15      1.52 o 
   6   7   2        0.83        1.55      1.26 o 
   7   7   2        0.01        1.69      2.44 o 
   8   7   2        4.83        3.05      2.95 o 
  -6   8   2       11.21       10.47      2.73 o 
  -5   8   2        1.47        1.67      4.40 o 
  -4   8   2        2.59        2.58      6.68 o 
  -3   8   2        0.87        1.97      3.95 o 
  -2   8   2        7.98       10.02      4.71 o 
  -1   8   2        9.26        7.13      4.40 o 
   0   8   2       11.09       13.36      5.62 o 
   1   8   2        1.16        2.13      4.71 o 
   2   8   2        1.76        4.71      5.01 o 
   3   8   2        0.00        3.04      2.88 o 
   4   8   2        0.10        1.67      3.64 o 
 -17   1   3        2.12        4.39      3.59 o 
 -16   1   3        1.22       -2.69      5.54 o 
 -15   1   3       12.11       15.86      3.98 o 
 -14   1   3       89.31       89.24      5.11 o 
 -13   1   3       20.95       21.69      2.11 o 
 -12   1   3       10.96        8.70      2.41 o 
 -11   1   3        0.91        3.06      2.14 o 
 -10   1   3      207.50      196.87      6.75 o 
  -9   1   3      199.12      214.57      4.83 o 
  -8   1   3      222.22      227.80      2.84 o 
  -7   1   3      274.48      272.30      6.22 o 
  -6   1   3       87.81      104.50      3.26 o 
  -5   1   3     2595.83     2471.08     35.97 o 
  -4   1   3       54.50       40.50      1.68 o 
  -3   1   3     3058.07     3105.83     51.00 o 
  -2   1   3     1771.77     1679.44     26.64 o 
  -1   1   3     1941.57     1736.89     86.60 o 
   0   1   3      160.71      166.18     16.47 o 
   1   1   3      172.21      191.14      5.62 o 
   2   1   3       46.01       57.44      2.02 o 
   3   1   3     1036.74     1073.85     15.34 o 
   4   1   3       10.74       10.49      1.17 o 
   5   1   3      806.80      818.81      7.75 o 
   6   1   3      121.72      118.79      2.31 o 
   7   1   3       72.00       68.52      3.11 o 
   8   1   3       28.98       21.55      1.75 o 
   9   1   3       14.04       17.69      2.28 o 
  10   1   3      262.22      241.46      3.90 o 
  11   1   3       71.68       63.12      4.95 o 
  12   1   3        0.64       -1.93      2.52 o 
  13   1   3        0.18       -0.50      4.75 o 
  14   1   3        0.17        1.35      4.86 o 
  15   1   3        8.07       11.67      3.69 o 
 -17   2   3        2.73        3.13      3.75 o 
 -16   2   3        9.10        9.70      4.74 o 
 -15   2   3       80.92       78.23      3.34 o 
 -14   2   3       16.93       23.81      3.59 o 
 -13   2   3       38.90       35.43      3.51 o 
 -12   2   3      149.72      140.56      2.91 o 
 -11   2   3      237.29      248.41      7.59 o 
 -10   2   3       43.88       46.72      3.28 o 
  -9   2   3       12.47        7.96      2.51 o 
  -8   2   3      465.05      456.93     14.80 o 
  -7   2   3      348.99      355.98     36.43 o 
  -6   2   3       94.99      102.35      4.17 o 
  -5   2   3      348.14      422.58      7.44 o 
  -4   2   3      617.08      642.42     11.73 o 
  -3   2   3       28.96       37.47      1.59 o 
  -2   2   3       12.26       10.36      2.05 o 
  -1   2   3      262.29      220.57      1.44 o 
   0   2   3      635.83      689.02     39.69 o 
   1   2   3      545.41      594.57     10.17 o 
   2   2   3        2.60        1.96      1.74 o 
   3   2   3      257.06      249.81      3.90 o 
   4   2   3        4.92        2.88      1.34 o 
   5   2   3       19.80       26.20      1.71 o 
   6   2   3      560.47      593.11      7.13 o 
   7   2   3      103.89       98.29      5.09 o 
   8   2   3       11.63       25.63      2.78 o 
   9   2   3       10.18       10.15      2.03 o 
  10   2   3      431.32      382.18     19.66 o 
  11   2   3       25.01       21.70      3.31 o 
  12   2   3       10.30        7.45      2.46 o 
  13   2   3        7.91        5.95      2.94 o 
  14   2   3        2.71        2.05      2.47 o 
 -16   3   3        6.84        7.32      2.41 o 
 -15   3   3       19.12       23.38      3.90 o 
 -14   3   3       44.97       48.26      3.50 o 
 -13   3   3        0.01        5.15      2.57 o 
 -12   3   3        0.08        3.73      2.78 o 
 -11   3   3       97.73       89.09      3.68 o 
 -10   3   3       86.44       68.74      4.55 o 
  -9   3   3       35.26       49.13      2.55 o 
  -8   3   3       18.36       15.23      1.49 o 
  -7   3   3      600.60      612.18     14.32 o 
  -6   3   3      244.72      283.62     10.17 o 
  -5   3   3       11.13       10.74      0.87 o 
  -4   3   3      225.83      269.27      5.10 o 
  -3   3   3        4.07        4.17      1.57 o 
  -2   3   3      919.40      955.43     51.99 o 
  -1   3   3        5.40        7.74      3.04 o 
   0   3   3      414.04      396.61     28.92 o 
   1   3   3       56.80       82.99      1.98 o 
   2   3   3     1802.08     1933.88     50.62 o 
   3   3   3     1074.36     1239.78     55.63 o 
   4   3   3      120.80      125.02      4.10 o 
   5   3   3       19.16       18.02      1.70 o 
   6   3   3       55.62       63.57      2.43 o 
   7   3   3      170.36      147.31     10.14 o 
   8   3   3       32.86       29.77      2.92 o 
   9   3   3      113.15      112.44      2.96 o 
  10   3   3       19.42       16.29      3.13 o 
  11   3   3       20.62       16.40      2.94 o 
  12   3   3        0.91        0.03      2.98 o 
  13   3   3        8.11        3.10      3.32 o 
  14   3   3        7.47        5.84      3.71 o 
 -15   4   3        6.66        6.78      4.19 o 
 -14   4   3        4.67        5.16      4.38 o 
 -13   4   3       21.42       22.31      3.35 o 
 -12   4   3       32.06       34.17      1.71 o 
 -11   4   3        2.96        5.22      3.42 o 
 -10   4   3       35.64       29.11      3.14 o 
  -9   4   3        0.82       -0.41      1.85 o 
  -8   4   3       87.70       81.86      4.04 o 
  -7   4   3       13.03       12.60      2.31 o 
  -6   4   3      114.73      106.72      7.21 o 
  -5   4   3       16.18       17.02      1.67 o 
  -4   4   3       15.25       15.61      2.81 o 
  -3   4   3       70.21       80.74      2.58 o 
  -2   4   3       21.60       20.95      3.79 o 
  -1   4   3       62.73       84.24      6.83 o 
   0   4   3        1.62        4.05      0.60 o 
   1   4   3       31.59       34.51      2.81 o 
   2   4   3       32.63       45.28      1.29 o 
   3   4   3       18.71       18.57      1.80 o 
   4   4   3        5.26        5.21      1.82 o 
   5   4   3        4.56        3.64      2.27 o 
   6   4   3        4.64        6.97      1.91 o 
   7   4   3        0.63        3.26      2.90 o 
   8   4   3       51.94       49.33      2.14 o 
   9   4   3       82.06       73.14      5.08 o 
  10   4   3       19.93       24.60      2.97 o 
  11   4   3        0.03        0.36      2.94 o 
  12   4   3        1.98        2.74      2.18 o 
  13   4   3        0.76        2.52      3.61 o 
 -14   5   3        1.30        3.09      2.95 o 
 -13   5   3        4.62        5.42      2.20 o 
 -12   5   3        2.30        0.06      3.12 o 
 -11   5   3        1.55        3.20      2.21 o 
 -10   5   3        4.89        3.89      2.11 o 
  -9   5   3        0.01        1.96      1.82 o 
  -8   5   3        8.42        8.05      1.53 o 
  -7   5   3      127.51      105.56      2.20 o 
  -6   5   3      115.02      116.92      7.67 o 
  -5   5   3        6.94       13.15      3.72 o 
  -4   5   3      142.45      148.92      6.91 o 
  -3   5   3       21.70       22.16      3.49 o 
  -2   5   3        7.83       10.93      3.79 o 
  -1   5   3      132.70      134.49     10.78 o 
   0   5   3      649.00      588.20     53.58 o 
   1   5   3        0.34        0.77      1.37 o 
   2   5   3       25.40       23.16      2.33 o 
   3   5   3       94.52       83.27      3.87 o 
   4   5   3        7.88        7.23      1.52 o 
   5   5   3       68.59       67.95      3.28 o 
   6   5   3      121.90      116.04      4.34 o 
   7   5   3        3.41        7.59      5.24 o 
   8   5   3        2.24        4.77      2.82 o 
   9   5   3        6.78        6.20      4.93 o 
  10   5   3        0.65       -1.25      3.72 o 
  11   5   3        8.64       12.29      4.66 o 
  12   5   3        6.42        4.52      3.06 o 
 -12   6   3        2.13        5.37      2.14 o 
 -11   6   3        0.21        2.49      2.27 o 
 -10   6   3        0.01        5.01      2.16 o 
  -9   6   3        3.84        7.52      2.58 o 
  -8   6   3       43.90       44.66      2.41 o 
  -7   6   3       78.61       71.93      8.65 o 
  -6   6   3        8.13        8.33      1.88 o 
  -5   6   3       14.40       13.93      1.62 o 
  -4   6   3       72.70       68.46      7.13 o 
  -3   6   3      249.82      270.65     17.61 o 
  -2   6   3       87.36       92.75     10.93 o 
  -1   6   3      145.52      138.13     11.69 o 
   0   6   3       37.56       39.47      4.10 o 
   1   6   3       32.54       32.18      4.40 o 
   2   6   3        2.90        2.42      1.67 o 
   3   6   3      128.09      112.82      2.20 o 
   4   6   3       48.62       48.93      2.64 o 
   5   6   3        1.19        1.34      1.02 o 
   6   6   3        0.22        2.02      1.42 o 
   7   6   3        1.04        2.20      1.42 o 
   8   6   3        2.40        2.68      2.92 o 
   9   6   3        3.79        3.79      2.72 o 
  10   6   3        1.29        2.70      2.94 o 
 -10   7   3        5.51       12.76      1.81 o 
  -9   7   3        3.79        3.04      1.61 o 
  -8   7   3        0.69        7.01      3.57 o 
  -7   7   3        3.70        5.46      1.57 o 
  -6   7   3        0.35        0.91      4.55 o 
  -5   7   3       28.17       27.32      4.55 o 
  -4   7   3       16.37       13.66      5.77 o 
  -3   7   3        0.86        1.82      3.95 o 
  -2   7   3        2.75        2.88      3.79 o 
  -1   7   3        2.70        4.10      4.10 o 
   0   7   3        0.00        3.64      4.25 o 
   1   7   3       18.71       22.01      4.40 o 
   2   7   3        0.81        4.55      3.49 o 
   3   7   3        1.53       -0.15      3.34 o 
   4   7   3        5.96        5.45      1.29 o 
   5   7   3        0.08       -0.36      1.25 o 
   6   7   3        0.28        3.37      1.86 o 
   7   7   3        0.01        3.92      2.25 o 
  -6   8   3        0.02        1.06      2.43 o 
  -5   8   3       10.52       10.02      4.86 o 
  -4   8   3        9.66       11.99      4.25 o 
  -3   8   3       12.44       15.79      4.10 o 
  -2   8   3        2.78        5.16      3.34 o 
  -1   8   3        1.83        5.16      5.31 o 
   0   8   3       20.52       26.41      5.01 o 
   1   8   3        4.06        7.13      4.71 o 
   2   8   3        2.03        6.98      4.10 o 
   3   8   3        4.39        7.29      5.62 o 
   4   8   3        1.89        4.25      3.04 o 
 -18   0   4        3.08        8.20      4.10 o 
 -17   0   4        5.15        9.87      8.96 o 
 -16   0   4       43.37       39.77      3.19 o 
 -15   0   4        3.17        5.46      2.43 o 
 -14   0   4        0.07        4.86      5.62 o 
 -13   0   4       57.34       59.96      3.64 o 
 -12   0   4       80.70       88.34      1.97 o 
 -11   0   4       50.07       60.41      2.28 o 
 -10   0   4      203.85      170.61      6.38 o 
  -9   0   4     1300.01     1250.01     35.06 o 
  -8   0   4      698.89      742.87     26.72 o 
  -7   0   4      593.38      617.64     20.95 o 
  -6   0   4     4284.44     4866.62    171.37 o 
  -5   0   4      228.55      266.55     11.99 o 
  -4   0   4      137.27      161.36      5.92 o 
  -3   0   4     4634.68     4378.60     58.90 o 
  -2   0   4    16869.64    13910.86    222.07 o 
  -1   0   4     7088.66     6432.81     64.36 o 
   0   0   4     5998.57     6104.33     28.39 o 
   1   0   4      723.87      726.48     12.14 o 
   2   0   4      621.12      682.76     18.06 o 
   3   0   4       13.16       18.82      1.21 o 
   4   0   4     1073.26     1181.40     27.17 o 
   5   0   4      632.01      582.58     20.34 o 
   6   0   4      369.74      348.06      6.22 o 
   7   0   4        0.09        1.21      1.82 o 
   8   0   4      247.84      228.75      6.22 o 
   9   0   4        0.04       -1.97      1.97 o 
  10   0   4      317.89      269.74     10.78 o 
  11   0   4        1.07        0.61      3.64 o 
  12   0   4       24.40       20.19      3.49 o 
  13   0   4        4.98        7.13      4.86 o 
  14   0   4        4.26       11.38      6.53 o 
 -18   1   4        1.20        3.90      3.97 o 
 -17   1   4        7.16        6.14      4.09 o 
 -16   1   4       41.36       47.92      3.37 o 
 -15   1   4       58.29       64.12      2.45 o 
 -14   1   4        6.29        2.97      3.28 o 
 -13   1   4       49.50       48.13      3.58 o 
 -12   1   4       14.99       11.63      2.94 o 
 -11   1   4       42.92       39.75      2.33 o 
 -10   1   4       20.29       20.06      1.99 o 
  -9   1   4      217.70      222.39      3.67 o 
  -8   1   4      585.52      549.85      9.03 o 
  -7   1   4     1186.61     1297.62      8.78 o 
  -6   1   4      165.59      156.85      2.96 o 
  -5   1   4       44.58       42.17      2.23 o 
  -4   1   4     7994.28     7587.98     55.48 o 
  -3   1   4     5870.70     5440.13    224.80 o 
  -2   1   4      902.09      790.80     44.32 o 
  -1   1   4        0.88        4.07      2.05 o 
   0   1   4      921.66     1050.92     32.94 o 
   1   1   4      176.51      179.70      2.19 o 
   2   1   4      613.02      709.53     18.37 o 
   3   1   4      879.13     1071.21      6.11 o 
   4   1   4      169.51      233.09      2.58 o 
   5   1   4       57.69       43.02      1.82 o 
   6   1   4      316.32      347.86      3.05 o 
   7   1   4       98.24       98.60      2.55 o 
   8   1   4       91.61       94.96      7.59 o 
   9   1   4        6.70       11.10      1.67 o 
  10   1   4       38.30       33.79      4.86 o 
  11   1   4      202.52      189.38      5.54 o 
  12   1   4        0.82        4.71      2.87 o 
  13   1   4        0.12        0.85      3.42 o 
  14   1   4        1.25        2.75      3.19 o 
 -17   2   4        3.81        5.40      5.24 o 
 -16   2   4        4.18       10.45      4.24 o 
 -15   2   4        9.40        9.92      2.95 o 
 -14   2   4        4.56        4.39      2.13 o 
 -13   2   4      114.88       98.32      4.02 o 
 -12   2   4      352.42      335.60      7.36 o 
 -11   2   4      186.10      184.57      4.18 o 
 -10   2   4       91.02       86.18      2.41 o 
  -9   2   4       31.42       34.39      1.97 o 
  -8   2   4       82.18       78.68      1.33 o 
  -7   2   4       21.35       21.18      1.48 o 
  -6   2   4      782.02      857.46     62.99 o 
  -5   2   4       11.64       17.24      1.82 o 
  -4   2   4     1722.69     1726.60     45.31 o 
  -3   2   4      144.11      158.58      7.59 o 
  -2   2   4     2203.10     2005.33     61.17 o 
  -1   2   4       76.81       78.35      3.19 o 
   0   2   4      710.32      773.48      4.10 o 
   1   2   4       62.11       73.47      1.90 o 
   2   2   4       32.82       26.60      1.17 o 
   3   2   4      355.41      374.21     28.31 o 
   4   2   4      605.25      667.52     10.93 o 
   5   2   4        0.08        0.75      1.86 o 
   6   2   4       43.88       48.04      1.93 o 
   7   2   4      232.99      220.78      3.24 o 
   8   2   4       12.90       12.60      2.11 o 
   9   2   4        0.36       -2.05      2.25 o 
  10   2   4       41.42       36.38      2.33 o 
  11   2   4        6.21        8.13      2.35 o 
  12   2   4        0.63        1.03      3.44 o 
  13   2   4        1.38        0.28      4.45 o 
  14   2   4        9.64       13.36      5.00 o 
 -17   3   4        3.95        1.99      6.65 o 
 -16   3   4       19.74       16.31      3.72 o 
 -15   3   4        0.06       -1.08      3.06 o 
 -14   3   4        1.17        2.09      3.09 o 
 -13   3   4       38.74       36.57      2.62 o 
 -12   3   4        4.45        4.64      2.20 o 
 -11   3   4      405.73      401.41     14.12 o 
 -10   3   4        2.00        3.55      2.11 o 
  -9   3   4       22.78       24.59      2.43 o 
  -8   3   4      172.20      165.90      3.18 o 
  -7   3   4      656.90      764.15     10.85 o 
  -6   3   4      763.48      807.31     19.36 o 
  -5   3   4       29.61       36.82      1.40 o 
  -4   3   4      515.37      519.97      8.50 o 
  -3   3   4       69.09       68.45      5.84 o 
  -2   3   4       65.72       74.53      4.55 o 
  -1   3   4     1565.89     1614.66     43.79 o 
   0   3   4     1609.90     1646.91     44.93 o 
   1   3   4      129.50      142.56      2.20 o 
   2   3   4      236.43      261.21      9.56 o 
   3   3   4       40.20       35.58      2.47 o 
   4   3   4      148.01      182.15     10.70 o 
   5   3   4      868.40      823.30     10.29 o 
   6   3   4       58.46       62.09      7.36 o 
   7   3   4       14.26       19.23      2.66 o 
   8   3   4      315.62      296.41     11.40 o 
   9   3   4      136.14      129.97      4.06 o 
  10   3   4        0.00        0.09      3.61 o 
  11   3   4       40.50       34.87      3.95 o 
  12   3   4        1.88        4.74      2.92 o 
  13   3   4        0.01       -1.22      3.68 o 
 -16   4   4        2.55        3.43      3.00 o 
 -15   4   4        0.20        2.53      4.08 o 
 -14   4   4       76.21       76.61      5.36 o 
 -13   4   4       27.44       27.84      4.40 o 
 -12   4   4        0.01        2.46      2.78 o 
 -11   4   4        0.02        1.15      1.97 o 
 -10   4   4       40.64       39.01      4.21 o 
  -9   4   4      110.07      116.10      5.70 o 
  -8   4   4        0.05        2.38      1.54 o 
  -7   4   4       72.49       66.50      2.03 o 
  -6   4   4        6.01        3.87      1.53 o 
  -5   4   4      200.42      193.39      9.94 o 
  -4   4   4       28.27       34.30      2.96 o 
  -3   4   4        4.81        6.07      2.58 o 
  -2   4   4      303.98      262.60     10.78 o 
  -1   4   4       30.92       17.15      3.79 o 
   0   4   4      348.46      389.98     12.60 o 
   1   4   4        8.61       13.33      1.60 o 
   2   4   4       55.04       47.25      2.83 o 
   3   4   4       45.12       40.95      1.45 o 
   4   4   4       70.08       67.77      4.02 o 
   5   4   4        0.27        4.66      2.14 o 
   6   4   4      514.74      460.80     12.19 o 
   7   4   4        2.15        3.96      2.00 o 
   8   4   4        0.07        1.99      2.34 o 
   9   4   4       71.87       75.14      3.27 o 
  10   4   4       37.36       44.33      4.69 o 
  11   4   4        2.77        1.89      3.06 o 
  12   4   4        2.10        1.61      2.74 o 
 -14   5   4        2.22        3.94      4.33 o 
 -13   5   4       24.03       25.38      4.07 o 
 -12   5   4       12.61        9.50      2.74 o 
 -11   5   4        1.49        2.16      2.84 o 
 -10   5   4        0.21       -0.93      1.90 o 
  -9   5   4        0.83        1.12      1.60 o 
  -8   5   4        0.02       -0.40      1.78 o 
  -7   5   4      242.57      204.45      7.97 o 
  -6   5   4       58.73       52.56      8.12 o 
  -5   5   4       93.01      101.62      8.04 o 
  -4   5   4       17.80       16.97      2.13 o 
  -3   5   4      157.15      167.88      9.26 o 
  -2   5   4      115.26       97.00     10.63 o 
  -1   5   4      124.52      132.97     12.30 o 
   0   5   4        5.11        4.71      3.34 o 
   1   5   4      335.10      350.04     18.82 o 
   2   5   4       53.27       61.93      2.89 o 
   3   5   4       36.76       34.71      2.11 o 
   4   5   4        4.53        5.80      2.46 o 
   5   5   4       14.08        8.15      3.87 o 
   6   5   4      223.75      235.06     14.50 o 
   7   5   4        0.24        1.32      2.11 o 
   8   5   4        9.61       11.87      4.26 o 
   9   5   4        4.07        5.92      3.28 o 
  10   5   4       12.72       15.27      5.16 o 
  11   5   4        4.40        5.69      3.39 o 
 -13   6   4        0.02       -0.28      2.14 o 
 -12   6   4        3.36        4.44      3.59 o 
 -11   6   4        8.76        7.17      2.83 o 
 -10   6   4        7.81        8.53      1.50 o 
  -9   6   4        0.36        1.04      2.25 o 
  -8   6   4       24.63       26.78      4.40 o 
  -7   6   4        1.70        2.88      2.88 o 
  -6   6   4       27.79       25.50      6.22 o 
  -5   6   4       37.37       41.74      6.07 o 
  -4   6   4      147.82      147.85     14.57 o 
  -3   6   4        2.67        3.19      5.01 o 
  -2   6   4       84.61       80.30      6.68 o 
  -1   6   4       47.43       40.68      5.77 o 
   0   6   4      111.93      112.02      8.50 o 
   1   6   4       17.06       12.75      4.86 o 
   2   6   4        3.64        5.00      1.06 o 
   3   6   4       20.08       25.12      3.19 o 
   4   6   4        0.04       -0.27      2.30 o 
   5   6   4       14.13       14.53      2.30 o 
   6   6   4        0.06        1.21      1.57 o 
   7   6   4        2.32        4.36      1.98 o 
   8   6   4        0.28        3.33      3.50 o 
   9   6   4       40.17       43.54      7.89 o 
 -10   7   4       26.41       34.30      8.73 o 
  -9   7   4        0.02        2.28      2.88 o 
  -8   7   4        2.87        0.39      1.91 o 
  -7   7   4        0.52        4.33      1.73 o 
  -6   7   4       24.89       19.88      4.25 o 
  -5   7   4        0.06        1.06      3.95 o 
  -4   7   4        7.07        4.10      3.95 o 
  -3   7   4       41.33       39.16      6.98 o 
  -2   7   4       23.96       37.64      7.13 o 
  -1   7   4        1.57        1.52      5.16 o 
   0   7   4       36.73       30.36      2.58 o 
   1   7   4        0.20        1.97      3.34 o 
   2   7   4        2.82        1.67      3.49 o 
   3   7   4        0.01        1.52      3.79 o 
   4   7   4        0.79        1.68      1.17 o 
   5   7   4        5.34       10.72      4.25 o 
   6   7   4        0.63        3.08      2.18 o 
   7   7   4        0.35        0.63      2.19 o 
  -6   8   4        0.10        2.88      3.64 o 
  -5   8   4        1.04        0.46      3.64 o 
  -4   8   4       13.44       22.16      3.64 o 
  -3   8   4        1.76        3.49      6.83 o 
  -2   8   4        0.12        1.97      3.79 o 
  -1   8   4        1.36        3.04      5.62 o 
   0   8   4        0.33        2.28      4.55 o 
   1   8   4        1.55        3.79      4.10 o 
   2   8   4        7.66        9.11      2.58 o 
   3   8   4        8.03       13.05      5.01 o 
 -18   1   5       16.11       13.21      3.81 o 
 -17   1   5        0.93       -1.21      3.46 o 
 -16   1   5        7.31        6.28      4.22 o 
 -15   1   5       28.45       23.21      5.29 o 
 -14   1   5       18.96       16.93      4.48 o 
 -13   1   5       49.68       49.62      3.28 o 
 -12   1   5       72.65       70.64      4.48 o 
 -11   1   5      155.70      158.72      7.51 o 
 -10   1   5       28.16       20.71      2.40 o 
  -9   1   5      196.64      222.36      1.59 o 
  -8   1   5       39.67       32.50      1.23 o 
  -7   1   5      121.92      163.07      1.91 o 
  -6   1   5     2233.68     2372.01     90.39 o 
  -5   1   5     1084.29     1115.75      6.07 o 
  -4   1   5      391.61      423.63     15.79 o 
  -3   1   5     4140.25     3595.85    249.09 o 
  -2   1   5    10836.89    10062.77    204.92 o 
  -1   1   5      699.25      756.63     22.39 o 
   0   1   5       42.17       60.40      2.13 o 
   1   1   5      121.97      154.41     11.92 o 
   2   1   5     1124.01     1276.17      9.92 o 
   3   1   5     3818.61     4039.39     51.72 o 
   4   1   5      378.94      414.47      7.41 o 
   5   1   5      143.19      142.36      2.66 o 
   6   1   5      193.55      211.30      3.21 o 
   7   1   5        0.09       -0.99      1.65 o 
   8   1   5       14.55       16.78      2.04 o 
   9   1   5      109.50      104.62      4.86 o 
  10   1   5        0.16        4.68      2.20 o 
  11   1   5        1.44        0.30      2.59 o 
  12   1   5       11.65       12.27      4.25 o 
  13   1   5       17.57       12.69      2.88 o 
  14   1   5       44.73       58.05      4.37 o 
 -17   2   5        0.62       -0.92      3.87 o 
 -16   2   5        3.17        0.90      3.89 o 
 -15   2   5        0.88        0.95      2.87 o 
 -14   2   5       30.31       33.63      2.32 o 
 -13   2   5       90.34       98.69      3.14 o 
 -12   2   5      134.68      117.75      3.04 o 
 -11   2   5       29.68       23.04      2.25 o 
 -10   2   5      230.46      244.42      5.65 o 
  -9   2   5       70.79       80.33      1.77 o 
  -8   2   5      124.68      117.95      2.37 o 
  -7   2   5        9.71       11.90      2.20 o 
  -6   2   5      391.45      465.49     11.84 o 
  -5   2   5      372.17      407.15      3.04 o 
  -4   2   5      166.04      145.16     12.60 o 
  -3   2   5     1055.10     1407.65    115.59 o 
  -2   2   5      381.12      434.73     14.57 o 
  -1   2   5       35.34       45.78      7.21 o 
   0   2   5      117.94      108.30     10.02 o 
   1   2   5      201.67      170.45     13.28 o 
   2   2   5     1983.54     1933.35     18.97 o 
   3   2   5       80.17       77.25      4.55 o 
   4   2   5        3.32        1.03      1.57 o 
   5   2   5        3.83        3.15      1.74 o 
   6   2   5      196.17      180.16      4.43 o 
   7   2   5      305.55      289.42      4.99 o 
   8   2   5       58.28       65.02      2.32 o 
   9   2   5      107.58      109.55      2.74 o 
  10   2   5        0.56        1.49      4.10 o 
  11   2   5        1.12        8.66      2.55 o 
  12   2   5        0.29        5.12      4.40 o 
  13   2   5       15.25       19.36      4.15 o 
 -17   3   5        0.65        1.84      2.74 o 
 -16   3   5       16.38       14.23      3.16 o 
 -15   3   5        6.31       11.62      3.63 o 
 -14   3   5       33.00       40.98      4.23 o 
 -13   3   5        0.04        1.00      3.20 o 
 -12   3   5       23.42       24.50      4.17 o 
 -11   3   5       28.79       21.81      1.42 o 
 -10   3   5       25.84       31.61      1.87 o 
  -9   3   5       14.40       10.97      1.89 o 
  -8   3   5       73.56       89.00      6.38 o 
  -7   3   5        7.20       10.09      1.71 o 
  -6   3   5       40.85       38.03      2.02 o 
  -5   3   5      571.52      615.94     18.59 o 
  -4   3   5        0.02        0.83      1.05 o 
  -3   3   5      244.90      228.21     11.46 o 
  -2   3   5     1893.25     2147.71     93.50 o 
  -1   3   5        0.03        2.18      1.70 o 
   0   3   5       33.89       30.23      1.34 o 
   1   3   5     1896.50     2055.33     65.57 o 
   2   3   5       69.76       79.84      5.46 o 
   3   3   5       21.70       16.82      2.25 o 
   4   3   5      250.29      248.14     34.31 o 
   5   3   5      907.93      942.66     13.74 o 
   6   3   5      268.16      272.08      8.58 o 
   7   3   5       44.80       37.12      5.39 o 
   8   3   5        0.34        5.96      5.77 o 
   9   3   5        2.84        5.16      2.58 o 
  10   3   5       30.66       32.86      4.29 o 
  11   3   5        3.05        1.92      2.92 o 
  12   3   5        5.10        8.44      3.43 o 
  13   3   5        0.02        0.74      2.50 o 
 -16   4   5        1.04        5.64      3.49 o 
 -15   4   5        7.38        7.79      4.78 o 
 -14   4   5       38.20       40.46      2.81 o 
 -13   4   5        0.63        1.62      2.79 o 
 -12   4   5       48.72       42.00      2.09 o 
 -11   4   5       28.98       24.35      3.87 o 
 -10   4   5       15.10       19.69      3.26 o 
  -9   4   5        0.47        1.55      1.63 o 
  -8   4   5       14.76       16.19      1.37 o 
  -7   4   5       97.14       90.68      2.74 o 
  -6   4   5        3.07        0.25      1.67 o 
  -5   4   5        0.29       -0.71      2.50 o 
  -4   4   5       32.61       41.78      3.42 o 
  -3   4   5       19.98       31.27      3.49 o 
  -2   4   5       30.81       24.89      2.73 o 
  -1   4   5        3.07        8.80      2.73 o 
   0   4   5       18.60       20.04      1.52 o 
   1   4   5      156.86      161.37      3.87 o 
   2   4   5        5.83        7.78      2.07 o 
   3   4   5        1.08        2.89      2.14 o 
   4   4   5       22.80       21.41      1.45 o 
   5   4   5      175.81      168.48     11.99 o 
   6   4   5      161.99      152.62     13.36 o 
   7   4   5      104.67      102.03      4.88 o 
   8   4   5        4.38        7.62      2.18 o 
   9   4   5       24.06       28.01      2.28 o 
  10   4   5        2.03        4.76      3.50 o 
  11   4   5        9.17       13.16      3.90 o 
  12   4   5       13.75       15.36      3.51 o 
 -15   5   5        0.20        2.36      4.17 o 
 -14   5   5        7.90        5.84      3.21 o 
 -13   5   5       18.42       16.06      4.34 o 
 -12   5   5       26.96       22.03      2.35 o 
 -11   5   5        0.04       -0.04      1.49 o 
 -10   5   5       56.74       51.24      1.65 o 
  -9   5   5        2.03        1.61      2.14 o 
  -8   5   5      141.01      135.93      4.17 o 
  -7   5   5        0.00        0.86      2.02 o 
  -6   5   5        0.94        2.82      2.89 o 
  -5   5   5       18.46       17.72      2.35 o 
  -4   5   5      145.83      154.98     15.03 o 
  -3   5   5       13.05       11.23      3.64 o 
  -2   5   5      275.86      277.78     19.13 o 
  -1   5   5        0.00        3.79      3.79 o 
   0   5   5        5.07        5.77      3.95 o 
   1   5   5       14.90       14.13      0.75 o 
   2   5   5        2.90        1.53      1.17 o 
   3   5   5       17.41       14.42      1.45 o 
   4   5   5        0.98        3.51      3.06 o 
   5   5   5        1.72        2.76      1.52 o 
   6   5   5       40.75       39.47      4.33 o 
   7   5   5       15.93       12.82      3.06 o 
   8   5   5       26.42       25.80      4.93 o 
   9   5   5        0.21        2.45      2.11 o 
  10   5   5        0.48        6.25      1.99 o 
  11   5   5        0.03        3.62      3.55 o 
 -13   6   5        0.36       -1.68      3.42 o 
 -12   6   5       19.98       18.53      2.07 o 
 -11   6   5        1.05        2.13      2.81 o 
 -10   6   5        8.50        8.00      1.85 o 
  -9   6   5       29.99       22.87      3.10 o 
  -8   6   5        0.21       -0.20      1.71 o 
  -7   6   5       43.49       51.85      4.71 o 
  -6   6   5      132.59      121.26      2.11 o 
  -5   6   5      250.38      245.14     20.19 o 
  -4   6   5        9.18        9.41      5.01 o 
  -3   6   5        5.61        9.26      6.22 o 
  -2   6   5        7.57       12.14      5.31 o 
  -1   6   5       32.94       28.99      5.16 o 
   0   6   5       34.98       38.40      4.40 o 
   1   6   5       12.34       11.69      4.55 o 
   2   6   5        2.71        3.42      0.81 o 
   3   6   5        2.57        1.41      1.66 o 
   4   6   5       17.25       16.02      1.90 o 
   5   6   5        2.99        5.05      1.42 o 
   6   6   5        0.01       -1.03      1.66 o 
   7   6   5       16.02       17.84      3.01 o 
   8   6   5        2.41        7.16      3.07 o 
   9   6   5        0.66        4.38      2.89 o 
 -11   7   5        1.62        1.72      2.24 o 
 -10   7   5        3.22        4.91      8.27 o 
  -9   7   5        9.91       17.72      2.35 o 
  -8   7   5        3.42        5.59      1.97 o 
  -7   7   5        0.00        3.19      3.95 o 
  -6   7   5        5.99        3.49      5.77 o 
  -5   7   5        0.00        1.97      4.86 o 
  -4   7   5       57.30       46.45      8.96 o 
  -3   7   5        9.66        8.96      3.79 o 
  -2   7   5        0.00       -0.15      4.55 o 
  -1   7   5       19.30       23.53      4.55 o 
   0   7   5        0.24        2.13      2.73 o 
   1   7   5        0.28        2.58      3.95 o 
   2   7   5       10.42        9.41      4.55 o 
   3   7   5        0.00       -0.21      1.82 o 
   4   7   5        0.11        1.81      1.02 o 
   5   7   5        0.08        1.77      1.82 o 
   6   7   5        8.63        8.58      2.29 o 
  -6   8   5        0.05        0.00      5.16 o 
  -5   8   5        2.78        6.68      5.77 o 
  -4   8   5       54.91       66.79      6.38 o 
  -3   8   5       14.23       15.33      3.79 o 
  -2   8   5        4.58        8.50      4.55 o 
  -1   8   5        5.16        8.65      6.38 o 
   0   8   5        0.16        0.61      3.19 o 
   1   8   5        2.61        3.49      5.92 o 
   2   8   5        8.05        9.87      3.34 o 
 -18   0   6        5.20        6.53      6.38 o 
 -17   0   6       12.68       13.05      5.46 o 
 -16   0   6       44.02       39.31      5.01 o 
 -15   0   6       11.57        8.50      5.31 o 
 -14   0   6       11.21        2.28      5.31 o 
 -13   0   6      108.88      135.70      4.86 o 
 -12   0   6        6.96       10.78      1.67 o 
 -11   0   6       71.96       68.61     10.78 o 
 -10   0   6       10.74       10.47      3.95 o 
  -9   0   6     2394.80     2430.65    146.48 o 
  -8   0   6      381.03      423.20      9.71 o 
  -7   0   6       11.22       17.91      2.13 o 
  -6   0   6     5212.40     5223.63     39.31 o 
  -5   0   6    46449.02    42153.20    523.68 o 
  -4   0   6     7831.11     7197.84    169.70 o 
  -3   0   6     5884.46     4681.28     59.50 o 
  -2   0   6     6542.18     5968.32     92.59 o 
  -1   0   6      165.40      133.27      3.79 o 
   0   0   6    16028.13    15047.48     64.36 o 
   1   0   6       86.69       90.01      1.37 o 
   2   0   6     1537.91     1747.59      2.28 o 
   3   0   6      457.03      480.42      9.26 o 
   4   0   6      586.98      635.86     12.45 o 
   5   0   6       91.29       79.84      3.95 o 
   6   0   6      424.64      351.10     18.67 o 
   7   0   6       88.40       98.21      7.13 o 
   8   0   6       12.50       11.08      5.77 o 
   9   0   6       15.93       14.27      3.04 o 
  10   0   6        1.67       -0.30      4.71 o 
  11   0   6       11.60        5.92      5.31 o 
  12   0   6       14.56       14.72      7.13 o 
  13   0   6        0.55        3.64      9.71 o 
 -18   1   6       13.30       19.13      2.87 o 
 -17   1   6        4.89        9.84      2.88 o 
 -16   1   6       19.92       19.69      2.55 o 
 -15   1   6       54.43       59.58      4.78 o 
 -14   1   6       68.29       64.96      4.63 o 
 -13   1   6       15.02       14.88      2.32 o 
 -12   1   6        3.37        5.34      2.62 o 
 -11   1   6      230.87      227.79      3.34 o 
 -10   1   6      426.42      481.12      1.96 o 
  -9   1   6       75.18       91.80      2.14 o 
  -8   1   6      107.57       89.97      2.43 o 
  -7   1   6     1292.29     1551.13     22.01 o 
  -6   1   6       68.96      112.77      5.26 o 
  -5   1   6     1007.88     1125.23     21.10 o 
  -4   1   6      667.64      699.13      9.60 o 
  -3   1   6       16.37       13.13      1.52 o 
  -2   1   6     2691.60     2373.24     48.35 o 
  -1   1   6      505.52      490.89     17.99 o 
   0   1   6      279.97      338.24      7.44 o 
   1   1   6      306.14      369.15      1.46 o 
   2   1   6     1218.85     1389.02     92.21 o 
   3   1   6     3270.36     3586.37     53.72 o 
   4   1   6      114.42      137.74      5.31 o 
   5   1   6        1.10       -0.07      1.23 o 
   6   1   6        0.31        0.20      1.46 o 
   7   1   6        5.80        6.88      1.64 o 
   8   1   6      171.40      141.62      5.39 o 
   9   1   6        4.20       -1.13      2.13 o 
  10   1   6        1.04        2.73      5.92 o 
  11   1   6       38.97       33.84      3.09 o 
  12   1   6        0.15        4.21      3.28 o 
  13   1   6        0.01        6.11      2.84 o 
 -18   2   6        0.17        2.52      4.69 o 
 -17   2   6        8.19        8.61      3.86 o 
 -16   2   6        8.55        9.61      2.50 o 
 -15   2   6        4.66        6.23      2.19 o 
 -14   2   6       12.16       11.34      2.66 o 
 -13   2   6        8.78        9.45      3.58 o 
 -12   2   6        2.93        4.76      2.81 o 
 -11   2   6      193.92      164.94      3.57 o 
 -10   2   6      368.06      337.18      9.26 o 
  -9   2   6       32.82       34.00      1.78 o 
  -8   2   6      223.61      228.12      8.73 o 
  -7   2   6      802.99      821.90     18.37 o 
  -6   2   6      466.01      513.94     34.31 o 
  -5   2   6       65.79       55.27      1.45 o 
  -4   2   6      163.45      218.43     20.04 o 
  -3   2   6        0.01        6.07      2.13 o 
  -2   2   6       38.17       38.83      3.59 o 
  -1   2   6      495.29      559.49      7.06 o 
   0   2   6       75.25       82.53      1.45 o 
   1   2   6     1660.55     1840.36     24.89 o 
   2   2   6      303.57      357.74      3.01 o 
   3   2   6       57.59       46.61      1.45 o 
   4   2   6       19.96       18.72      1.23 o 
   5   2   6        6.78        6.06      1.97 o 
   6   2   6       71.54       77.73      2.91 o 
   7   2   6       92.45       84.79      2.76 o 
   8   2   6      292.68      300.04      3.60 o 
   9   2   6        8.50        9.63      3.00 o 
  10   2   6        0.08        2.99      2.81 o 
  11   2   6        0.36        3.25      3.45 o 
  12   2   6       21.60       32.04      8.27 o 
  13   2   6       14.99       16.67      5.39 o 
 -17   3   6        1.49        2.56      2.47 o 
 -16   3   6        2.63        5.96      3.56 o 
 -15   3   6       47.24       45.17      3.87 o 
 -14   3   6       20.19       23.58      2.62 o 
 -13   3   6       67.25       67.47      3.32 o 
 -12   3   6       74.73       72.74      4.25 o 
 -11   3   6       11.46       10.20      1.85 o 
 -10   3   6       54.56       58.88      2.82 o 
  -9   3   6       28.30       30.50      1.95 o 
  -8   3   6        3.35        4.63      1.70 o 
  -7   3   6       82.23       60.78      2.73 o 
  -6   3   6       39.44       50.15      2.01 o 
  -5   3   6      203.25      214.60     11.20 o 
  -4   3   6      108.66      139.35     17.76 o 
  -3   3   6      173.28      226.17     10.32 o 
  -2   3   6      278.02      321.34     37.64 o 
  -1   3   6     1477.84     1660.80     30.74 o 
   0   3   6       13.63       14.05      1.12 o 
   1   3   6      827.70      997.66     42.65 o 
   2   3   6       88.80       77.22     11.46 o 
   3   3   6       43.88       37.60      2.96 o 
   4   3   6      554.34      548.75     22.01 o 
   5   3   6       24.68       24.50      1.66 o 
   6   3   6      676.96      655.74     11.05 o 
   7   3   6        3.81        6.18      2.70 o 
   8   3   6       33.58       34.42      3.13 o 
   9   3   6        0.62        2.98      2.70 o 
  10   3   6        8.00       10.31      4.26 o 
  11   3   6        3.26        9.73      3.97 o 
  12   3   6        1.48        7.73      3.17 o 
 -16   4   6        3.01        4.20      4.15 o 
 -15   4   6       20.83       21.37      2.40 o 
 -14   4   6       12.63        6.66      3.31 o 
 -13   4   6       22.28       21.98      3.00 o 
 -12   4   6        2.74        2.97      2.29 o 
 -11   4   6       22.51       27.60      3.52 o 
 -10   4   6       98.42       99.29      3.68 o 
  -9   4   6       25.04       15.27      1.18 o 
  -8   4   6        3.14        4.87      1.39 o 
  -7   4   6       29.53       26.83      1.49 o 
  -6   4   6        2.57        4.86      1.01 o 
  -5   4   6       49.68       49.86      3.04 o 
  -4   4   6        7.05       12.14      3.79 o 
  -3   4   6      221.74      214.18      4.71 o 
  -2   4   6        8.55        8.04      2.73 o 
  -1   4   6      105.52      112.06      1.03 o 
   0   4   6        3.00        1.67      1.56 o 
   1   4   6        8.44        9.35      1.82 o 
   2   4   6       28.83       26.50      2.88 o 
   3   4   6       55.44       66.60      4.25 o 
   4   4   6        6.81        5.52      1.59 o 
   5   4   6       66.09       60.24      1.97 o 
   6   4   6       48.66       50.30      3.79 o 
   7   4   6       14.66       16.50      2.68 o 
   8   4   6        1.93       -1.61      2.57 o 
   9   4   6       17.71        9.65      2.64 o 
  10   4   6        9.20        9.31      3.42 o 
  11   4   6       15.61       19.58      3.76 o 
 -15   5   6        0.13        0.61      2.20 o 
 -14   5   6        0.04        1.27      2.83 o 
 -13   5   6        5.68       10.90      1.91 o 
 -12   5   6        8.53        7.72      1.82 o 
 -11   5   6       32.95       30.60      2.07 o 
 -10   5   6       24.40       19.69      2.20 o 
  -9   5   6        5.07        8.41      1.46 o 
  -8   5   6       94.17       97.77      4.02 o 
  -7   5   6      133.39      153.65      7.13 o 
  -6   5   6      300.72      340.21     20.72 o 
  -5   5   6       40.72       41.89      5.01 o 
  -4   5   6       13.48        9.56      3.95 o 
  -3   5   6      119.18      123.71     10.47 o 
  -2   5   6      298.31      301.46     18.52 o 
  -1   5   6      351.50      325.59     14.42 o 
   0   5   6       17.45       20.90      1.25 o 
   1   5   6        3.97        4.37      1.89 o 
   2   5   6       53.52       39.82      1.17 o 
   3   5   6       20.14       22.81      1.82 o 
   4   5   6      201.47      186.05      6.38 o 
   5   5   6        0.21        1.69      2.02 o 
   6   5   6        1.19        0.18      2.89 o 
   7   5   6        0.31        1.16      2.63 o 
   8   5   6       49.09       52.40      4.65 o 
   9   5   6       15.41       14.13      3.28 o 
  10   5   6        6.11       13.44      3.33 o 
 -13   6   6        0.07       -0.74      2.43 o 
 -12   6   6        1.40        1.21      1.04 o 
 -11   6   6        2.18        1.90      0.92 o 
 -10   6   6        1.50       -0.07      1.88 o 
  -9   6   6        2.01        1.89      2.28 o 
  -8   6   6        0.52        0.92      1.35 o 
  -7   6   6       34.56       37.70      2.09 o 
  -6   6   6        4.87        4.40      5.77 o 
  -5   6   6        5.22        3.49      4.25 o 
  -4   6   6        0.15        1.06      5.77 o 
  -3   6   6      319.22      312.24     22.62 o 
  -2   6   6        0.00        1.97      5.01 o 
  -1   6   6       70.62       66.94      9.11 o 
   0   6   6      100.01       84.09      6.98 o 
   1   6   6       32.53       34.97      3.26 o 
   2   6   6       18.11       14.93      1.29 o 
   3   6   6        0.02        1.34      2.07 o 
   4   6   6        1.13       -1.40      1.40 o 
   5   6   6       17.06       17.36      1.34 o 
   6   6   6       30.30       38.04      3.57 o 
   7   6   6       12.45       14.10      1.97 o 
   8   6   6        0.29        5.12      1.67 o 
 -11   7   6        1.46        3.75      2.09 o 
 -10   7   6        8.10       12.69      1.92 o 
  -9   7   6       14.75       21.96      4.04 o 
  -8   7   6        0.06        1.59      2.05 o 
  -7   7   6        2.20        2.58      5.92 o 
  -6   7   6       22.36       25.50      7.13 o 
  -5   7   6        0.85        0.30      4.55 o 
  -4   7   6        4.49        7.44      5.31 o 
  -3   7   6        3.11        1.06      4.86 o 
  -2   7   6        8.62        9.56      3.04 o 
  -1   7   6       25.60       28.23      6.38 o 
   0   7   6        5.43        3.34      2.58 o 
   1   7   6       21.32       11.38      4.55 o 
   2   7   6        0.16        0.91      4.25 o 
   3   7   6        1.04        0.76      3.79 o 
   4   7   6        1.13        5.74      2.13 o 
   5   7   6        0.74        2.14      2.40 o 
   6   7   6        0.57        1.45      1.46 o 
  -6   8   6        5.09        9.71      3.64 o 
  -5   8   6        0.71        0.00      4.71 o 
  -4   8   6        0.01        8.80      4.10 o 
  -3   8   6        2.07        7.44      3.49 o 
  -2   8   6        1.05        3.64      3.64 o 
  -1   8   6        0.10        6.38      3.34 o 
   0   8   6       10.02        9.71      3.79 o 
   1   8   6        0.27       -2.28      2.28 o 
 -18   1   7        5.19        6.66      3.91 o 
 -17   1   7       32.15       39.43      3.46 o 
 -16   1   7        9.56       12.08      2.83 o 
 -15   1   7        4.60        9.40      4.86 o 
 -14   1   7       44.85       49.81      3.12 o 
 -13   1   7       42.53       45.78      3.57 o 
 -12   1   7       31.40       40.24      2.46 o 
 -11   1   7        0.48        2.29      3.42 o 
 -10   1   7      112.25      112.38      2.33 o 
  -9   1   7      215.15      263.71     17.30 o 
  -8   1   7      225.87      234.39      8.65 o 
  -7   1   7      578.06      667.03      9.75 o 
  -6   1   7      323.27      342.42      7.04 o 
  -5   1   7       38.43       35.32      1.90 o 
  -4   1   7      693.64      671.89     20.07 o 
  -3   1   7     3172.47     3057.04    125.76 o 
  -2   1   7       30.19       24.71      0.99 o 
  -1   1   7        1.86        1.03      1.20 o 
   0   1   7       17.59       15.56      1.21 o 
   1   1   7      440.82      493.08      7.32 o 
   2   1   7      179.00      200.20     12.14 o 
   3   1   7        2.71        3.66      1.85 o 
   4   1   7      396.38      469.10     10.14 o 
   5   1   7       12.36       11.90      2.81 o 
   6   1   7        9.68        8.27      2.96 o 
   7   1   7        1.35        2.17      2.85 o 
   8   1   7        7.97        5.36      2.41 o 
   9   1   7       33.92       22.84      4.02 o 
  10   1   7        1.51        5.55      2.59 o 
  11   1   7        6.12        6.16      2.52 o 
  12   1   7       11.02       16.01      2.46 o 
  13   1   7        2.21        9.09      4.63 o 
 -18   2   7        2.06        1.87      2.83 o 
 -17   2   7       14.74       11.31      3.53 o 
 -16   2   7        5.43        4.67      2.71 o 
 -15   2   7        1.66        3.53      2.47 o 
 -14   2   7       60.31       61.80      3.54 o 
 -13   2   7        0.32        2.66      2.25 o 
 -12   2   7       40.34       34.12      2.96 o 
 -11   2   7       90.96      112.28      3.31 o 
 -10   2   7       64.51       79.80      2.40 o 
  -9   2   7      170.31      186.66      8.12 o 
  -8   2   7       10.79       14.72      1.17 o 
  -7   2   7       71.78       87.78      2.58 o 
  -6   2   7       18.33       16.14      0.98 o 
  -5   2   7      114.67       87.81      3.58 o 
  -4   2   7      517.26      576.90     38.02 o 
  -3   2   7      272.70      291.74      3.34 o 
  -2   2   7      134.74      133.95     15.26 o 
  -1   2   7        3.94        3.53      1.97 o 
   0   2   7     1446.57     1524.40     58.44 o 
   1   2   7      149.15      153.23      1.06 o 
   2   2   7       15.66       15.11      1.20 o 
   3   2   7       16.54       16.61      2.58 o 
   4   2   7      129.06      137.30      1.82 o 
   5   2   7      384.45      356.97      7.59 o 
   6   2   7        2.50        5.65      4.40 o 
   7   2   7       10.26       14.20      3.06 o 
   8   2   7       39.67       46.93      2.55 o 
   9   2   7        0.65       -0.76      2.55 o 
  10   2   7        1.41       -0.93      3.06 o 
  11   2   7        0.00        3.47      2.18 o 
  12   2   7        1.65        5.10      3.72 o 
 -17   3   7        6.12        4.75      2.26 o 
 -16   3   7       46.32       48.29      3.49 o 
 -15   3   7       13.13       17.13      2.44 o 
 -14   3   7        6.19        7.09      2.58 o 
 -13   3   7       17.51       21.30      2.84 o 
 -12   3   7       53.56       59.65      6.45 o 
 -11   3   7        1.19       -0.20      1.84 o 
 -10   3   7      136.40      160.58      8.50 o 
  -9   3   7       60.58       58.79      2.02 o 
  -8   3   7       10.53        9.65      0.76 o 
  -7   3   7       62.87       67.91      1.77 o 
  -6   3   7       61.68       48.14      2.02 o 
  -5   3   7      172.68      212.63     25.73 o 
  -4   3   7      354.44      321.65      4.55 o 
  -3   3   7      203.39      205.07      5.62 o 
  -2   3   7        0.80        2.20      0.46 o 
  -1   3   7       32.22       40.72      2.50 o 
   0   3   7       46.22       62.99      3.49 o 
   1   3   7      796.84      894.91     54.80 o 
   2   3   7       54.32       74.72     11.00 o 
   3   3   7       83.99       82.80      1.31 o 
   4   3   7      162.99      155.37      2.58 o 
   5   3   7        2.60        2.05      2.41 o 
   6   3   7       72.34       68.68      3.90 o 
   7   3   7       11.68       11.60      2.31 o 
   8   3   7       25.22       32.89      3.52 o 
   9   3   7        1.46        5.12      2.05 o 
  10   3   7        2.89        0.67      2.51 o 
  11   3   7        5.97        9.63      2.61 o 
  12   3   7        1.92        0.86      3.97 o 
 -17   4   7       12.02       14.38      3.22 o 
 -16   4   7        0.89        4.47      3.81 o 
 -15   4   7        2.99        2.85      3.03 o 
 -14   4   7       10.20        8.34      3.04 o 
 -13   4   7        4.36        3.96      3.39 o 
 -12   4   7        2.76        6.14      2.13 o 
 -11   4   7      118.79      119.66      3.12 o 
 -10   4   7       86.56       85.61      0.86 o 
  -9   4   7        7.98       10.77      1.99 o 
  -8   4   7        0.95       -0.14      1.02 o 
  -7   4   7       33.60       25.87      2.31 o 
  -6   4   7        5.85        6.68      2.73 o 
  -5   4   7        3.32        1.44      1.38 o 
  -4   4   7      124.27      122.80      4.55 o 
  -3   4   7       91.79       99.58      5.16 o 
  -2   4   7      165.59      172.59      4.10 o 
  -1   4   7        2.96        4.13      0.45 o 
   0   4   7       76.84       59.02      1.90 o 
   1   4   7        5.13        6.20      1.37 o 
   2   4   7        8.54        7.71      1.17 o 
   3   4   7      107.90       93.96      3.79 o 
   4   4   7       23.49       23.84      2.55 o 
   5   4   7        0.43       -0.03      2.46 o 
   6   4   7       68.39       76.21      2.96 o 
   7   4   7       46.11       37.42      1.87 o 
   8   4   7        2.43        3.34      2.86 o 
   9   4   7        1.56        2.53      2.02 o 
  10   4   7       19.17       16.41      4.18 o 
  11   4   7        0.61        4.17      3.22 o 
 -15   5   7        8.00        2.61      2.13 o 
 -14   5   7        2.00        3.57      2.33 o 
 -13   5   7        1.63        1.97      1.14 o 
 -12   5   7        0.16        3.34      1.72 o 
 -11   5   7        0.02        0.43      1.77 o 
 -10   5   7        2.18        2.49      1.82 o 
  -9   5   7        0.50        0.87      1.65 o 
  -8   5   7      117.02      124.25     19.88 o 
  -7   5   7       37.73       48.49      7.36 o 
  -6   5   7       11.83       12.79      1.88 o 
  -5   5   7        0.16        0.46      3.95 o 
  -4   5   7        6.96       10.93      3.79 o 
  -3   5   7      231.60      196.42      9.71 o 
  -2   5   7      141.36      151.34     15.18 o 
  -1   5   7      247.52      224.20      8.50 o 
   0   5   7        1.16        1.47      2.13 o 
   1   5   7        2.48        3.49      1.99 o 
   2   5   7       32.01       27.53      1.37 o 
   3   5   7       89.37       78.30      4.38 o 
   4   5   7        5.58        2.64      1.77 o 
   5   5   7       37.34       38.48      6.30 o 
   6   5   7       10.11        7.79      2.58 o 
   7   5   7        7.91        6.97      2.78 o 
   8   5   7        1.65        2.33      3.36 o 
   9   5   7       11.87        6.07      6.22 o 
 -13   6   7        0.24        2.28      3.79 o 
 -12   6   7        1.06        1.50      2.65 o 
 -11   6   7        7.26       11.07      1.95 o 
 -10   6   7        0.05        1.95      2.15 o 
  -9   6   7       26.81       26.88      6.30 o 
  -8   6   7       49.89       52.17      3.49 o 
  -7   6   7        0.05        3.77      1.97 o 
  -6   6   7        5.59        6.07      4.55 o 
  -5   6   7       34.43       38.86      4.25 o 
  -4   6   7      139.67      141.93     13.96 o 
  -3   6   7        2.88        1.82      4.86 o 
  -2   6   7        0.40        0.91      2.43 o 
  -1   6   7        0.34        0.61      3.95 o 
   0   6   7       66.56       54.80      6.38 o 
   1   6   7       90.70       78.12      1.64 o 
   2   6   7        8.30        7.43      2.30 o 
   3   6   7        2.60        4.22      1.82 o 
   4   6   7        0.25       -1.29      1.56 o 
   5   6   7        6.18        7.42      2.86 o 
   6   6   7        2.21        6.43      2.74 o 
   7   6   7        8.19        7.86      3.57 o 
   8   6   7        0.05        3.92      3.16 o 
 -11   7   7        0.27        8.61      2.50 o 
 -10   7   7        0.26        3.39      2.27 o 
  -9   7   7        6.12       10.58      2.17 o 
  -8   7   7        3.10        6.53      3.49 o 
  -7   7   7       59.09       58.14      7.13 o 
  -6   7   7        7.95       10.63      4.71 o 
  -5   7   7        0.13        2.43      3.49 o 
  -4   7   7        0.01        0.30      4.71 o 
  -3   7   7       42.88       32.18      7.59 o 
  -2   7   7        1.01        0.00      3.95 o 
  -1   7   7        0.25        0.91      5.01 o 
   0   7   7       11.14       13.96      3.49 o 
   1   7   7        0.01        2.13      4.40 o 
   2   7   7        4.76        3.04      2.43 o 
   3   7   7        0.81        2.58      0.87 o 
   4   7   7        0.77        1.44      1.00 o 
   5   7   7        0.00        0.37      3.96 o 
  -6   8   7       17.75       21.55      5.16 o 
  -5   8   7       18.19       26.11      4.25 o 
  -4   8   7        0.27        1.37      3.95 o 
  -3   8   7        0.63        0.91      3.79 o 
  -2   8   7        1.91        2.13      4.86 o 
  -1   8   7       11.24       16.85      3.64 o 
   0   8   7        0.03       -0.15      2.58 o 
 -19   0   8        3.05        8.96      3.79 o 
 -18   0   8       46.33       47.21      4.55 o 
 -17   0   8        0.07       -1.97      3.19 o 
 -16   0   8        0.11        0.15      4.10 o 
 -15   0   8       22.18       20.80      3.64 o 
 -14   0   8        0.83        3.04      5.62 o 
 -13   0   8      149.19      118.40     10.93 o 
 -12   0   8       16.72       25.20      5.62 o 
 -11   0   8       79.63       99.73      5.16 o 
 -10   0   8       58.33       52.22      5.77 o 
  -9   0   8       34.19       29.45      1.82 o 
  -8   0   8     3448.94     3733.49     56.16 o 
  -7   0   8     1204.75     1158.63     48.88 o 
  -6   0   8     3641.40     3522.80     53.58 o 
  -5   0   8     3598.34     3572.43     20.19 o 
  -4   0   8     4335.40     4115.55    179.72 o 
  -3   0   8      107.86       96.54      2.73 o 
  -2   0   8     3252.19     3144.08     13.05 o 
  -1   0   8     1160.41     1288.26     11.23 o 
   0   0   8     1636.54     1844.43     10.47 o 
   1   0   8      136.53       93.35      3.49 o 
   2   0   8       12.66       18.06      2.13 o 
   3   0   8      131.64      188.37      7.74 o 
   4   0   8        0.22        2.58      1.97 o 
   5   0   8        5.98        0.30      2.13 o 
   6   0   8       26.53       24.13      1.97 o 
   7   0   8       56.04       63.90      3.19 o 
   8   0   8      413.41      377.20     11.54 o 
   9   0   8       24.71       25.35      3.19 o 
  10   0   8        1.25        1.67      3.34 o 
  11   0   8       25.01       25.80      3.79 o 
  12   0   8        8.14       11.23      3.04 o 
 -19   1   8        0.38        6.24      2.97 o 
 -18   1   8        3.09        3.73      4.54 o 
 -17   1   8        0.26        3.57      3.78 o 
 -16   1   8        4.36        5.73      2.48 o 
 -15   1   8       29.87       38.72      3.90 o 
 -14   1   8        1.44        1.05      3.13 o 
 -13   1   8       24.34       24.95      3.54 o 
 -12   1   8       35.12       32.24      2.52 o 
 -11   1   8        8.22       12.01      1.98 o 
 -10   1   8      304.71      305.37     29.75 o 
  -9   1   8       61.29       71.75      2.77 o 
  -8   1   8      930.86     1030.94     29.51 o 
  -7   1   8      219.84      283.18      4.88 o 
  -6   1   8      338.31      427.98     11.26 o 
  -5   1   8      193.20      206.90     12.75 o 
  -4   1   8       41.58       44.08      2.50 o 
  -3   1   8      767.51      748.04     27.02 o 
  -2   1   8      872.40      891.32     24.21 o 
  -1   1   8     1411.12     1637.63     12.38 o 
   0   1   8      191.70      199.63      4.33 o 
   1   1   8      136.95      163.27      3.01 o 
   2   1   8       21.47       19.45      1.15 o 
   3   1   8        1.29        0.47      1.74 o 
   4   1   8      144.77      149.59      4.82 o 
   5   1   8      120.46      119.21      5.16 o 
   6   1   8        0.88        1.10      1.68 o 
   7   1   8       24.70       26.76      2.88 o 
   8   1   8       96.85       83.80      2.80 o 
   9   1   8       14.90       18.23      3.00 o 
  10   1   8        4.06        3.79      3.61 o 
  11   1   8        1.42        2.84      2.33 o 
  12   1   8        1.41        1.97      2.64 o 
 -18   2   8        0.03        4.82      3.96 o 
 -17   2   8        2.78        3.52      2.60 o 
 -16   2   8        3.81        4.34      2.47 o 
 -15   2   8       10.55        9.19      3.31 o 
 -14   2   8       65.16       48.97      2.48 o 
 -13   2   8      217.52      193.08      3.82 o 
 -12   2   8       18.17       20.39      2.59 o 
 -11   2   8       26.00       19.66      1.72 o 
 -10   2   8      216.60      223.25      2.52 o 
  -9   2   8      149.51      154.93      4.63 o 
  -8   2   8      108.89      107.33      5.54 o 
  -7   2   8      249.48      241.85      1.33 o 
  -6   2   8     1281.76     1293.40     16.24 o 
  -5   2   8      203.87      205.79      8.88 o 
  -4   2   8      403.99      410.75     12.90 o 
  -3   2   8      441.06      489.23     16.39 o 
  -2   2   8      360.10      422.58      7.51 o 
  -1   2   8      148.59      148.36      1.44 o 
   0   2   8       48.90       50.54      2.28 o 
   1   2   8       92.55       87.46      2.73 o 
   2   2   8      119.66      131.02      1.46 o 
   3   2   8        0.31       -0.93      1.14 o 
   4   2   8     1344.42     1348.00     21.63 o 
   5   2   8      136.81      137.98      4.40 o 
   6   2   8      280.89      276.05      2.29 o 
   7   2   8       35.83       30.30      1.79 o 
   8   2   8        0.05        3.29      2.46 o 
   9   2   8       50.51       55.97      3.26 o 
  10   2   8       27.08       18.23      3.63 o 
  11   2   8        8.20       11.72      3.45 o 
  12   2   8       25.46       26.04      2.95 o 
 -18   3   8       14.85       16.31      3.19 o 
 -17   3   8       34.71       37.99      3.15 o 
 -16   3   8        1.31        4.65      4.47 o 
 -15   3   8        6.94        4.12      3.50 o 
 -14   3   8        0.23       -1.28      1.99 o 
 -13   3   8       18.25       21.19      1.82 o 
 -12   3   8       19.27       21.09      3.19 o 
 -11   3   8       12.64       15.61      2.58 o 
 -10   3   8        0.35        0.54      1.60 o 
  -9   3   8        0.01        1.29      0.59 o 
  -8   3   8       46.04       50.76      1.82 o 
  -7   3   8        2.85        2.13      1.82 o 
  -6   3   8      103.01      103.04     13.66 o 
  -5   3   8       71.51      104.77     13.21 o 
  -4   3   8      285.00      265.94      2.73 o 
  -3   3   8      431.50      400.12     14.27 o 
  -2   3   8      402.94      514.34      7.68 o 
  -1   3   8     1106.94     1184.44     13.42 o 
   0   3   8        1.64        3.22      1.53 o 
   1   3   8      169.66      222.64     23.83 o 
   2   3   8     1251.15     1226.93     63.37 o 
   3   3   8       14.24       13.67      1.60 o 
   4   3   8      438.15      376.59      2.27 o 
   5   3   8       37.46       37.98      2.59 o 
   6   3   8       20.39       17.77      2.98 o 
   7   3   8        0.76       -1.86      1.86 o 
   8   3   8       25.35       27.29      2.13 o 
   9   3   8       44.10       39.05      3.06 o 
  10   3   8        2.48       -1.30      6.83 o 
  11   3   8        0.17       -0.20      3.33 o 
 -17   4   8        0.19        3.23      4.25 o 
 -16   4   8        6.19        2.95      4.10 o 
 -15   4   8       15.45       15.60      3.89 o 
 -14   4   8       12.74       14.56      2.37 o 
 -13   4   8        0.73        0.64      1.52 o 
 -12   4   8        8.19        7.06      2.68 o 
 -11   4   8        0.02        2.63      1.52 o 
 -10   4   8      490.50      476.23     13.59 o 
  -9   4   8       36.48       39.07      2.36 o 
  -8   4   8       72.14       63.32      2.58 o 
  -7   4   8      152.48      191.51     15.63 o 
  -6   4   8       13.26       12.45      7.74 o 
  -5   4   8       18.12       18.67      3.34 o 
  -4   4   8       14.71       18.97      3.19 o 
  -3   4   8       34.53       33.24      3.34 o 
  -2   4   8       51.22       42.96      4.71 o 
  -1   4   8       28.79       22.73      2.48 o 
   0   4   8       24.81       20.46      1.19 o 
   1   4   8      102.52      106.23      6.53 o 
   2   4   8        0.53        0.70      1.63 o 
   3   4   8        3.97        5.31      1.61 o 
   4   4   8       20.55       15.52      1.80 o 
   5   4   8      305.69      301.50     24.51 o 
   6   4   8        3.17        1.25      2.18 o 
   7   4   8       11.97       12.30      3.31 o 
   8   4   8       32.08       32.72      3.32 o 
   9   4   8       23.28       24.27      3.75 o 
  10   4   8        2.88        4.67      4.04 o 
 -15   5   8        4.49        3.95      2.37 o 
 -14   5   8       10.53       11.52      2.01 o 
 -13   5   8        0.21        2.81      1.88 o 
 -12   5   8        0.97        1.53      3.25 o 
 -11   5   8       12.51        8.97      3.11 o 
 -10   5   8       39.52       51.12      2.66 o 
  -9   5   8       90.61       97.12      3.72 o 
  -8   5   8        4.07        0.72      2.73 o 
  -7   5   8        0.87        0.91      3.95 o 
  -6   5   8      112.64       67.85     26.56 o 
  -5   5   8        3.89        2.43      3.19 o 
  -4   5   8       65.27       66.64      6.68 o 
  -3   5   8      138.38      108.38      7.29 o 
  -2   5   8      151.63      151.64      8.35 o 
  -1   5   8        0.32        1.06      2.43 o 
   0   5   8       58.06       48.20      2.25 o 
   1   5   8        3.76        6.33      2.21 o 
   2   5   8        0.03        2.57      2.41 o 
   3   5   8        6.02        5.40      1.15 o 
   4   5   8       18.84       18.71      1.99 o 
   5   5   8       13.94       12.50      2.58 o 
   6   5   8        0.01       -0.62      3.11 o 
   7   5   8        0.21       -1.66      1.66 o 
   8   5   8        0.49        2.36      2.05 o 
   9   5   8        3.18        4.30      2.74 o 
 -14   6   8        0.50        2.81      1.82 o 
 -13   6   8        1.41        2.39      2.73 o 
 -12   6   8        1.64        3.81      3.42 o 
 -11   6   8        0.65        0.65      2.57 o 
 -10   6   8        3.90        2.68      2.19 o 
  -9   6   8       22.26       25.96      3.87 o 
  -8   6   8       16.82       22.79      5.16 o 
  -7   6   8        1.40        3.49      5.46 o 
  -6   6   8       30.37       38.56      5.62 o 
  -5   6   8       17.43       14.57      7.59 o 
  -4   6   8        0.10        0.30      4.25 o 
  -3   6   8      125.37      113.54     15.48 o 
  -2   6   8       44.85       26.11      6.22 o 
  -1   6   8        0.39        1.37      6.68 o 
   0   6   8        1.24       -1.37      3.79 o 
   1   6   8       14.65       10.43      1.14 o 
   2   6   8        2.95        1.74      2.94 o 
   3   6   8        0.82        1.99      2.67 o 
   4   6   8       34.44       34.79      1.29 o 
   5   6   8        1.09        3.64      3.19 o 
   6   6   8        5.61        5.48      2.66 o 
   7   6   8        8.85       12.13      3.38 o 
 -11   7   8        1.74       13.29      2.52 o 
 -10   7   8       10.51        7.77      2.66 o 
  -9   7   8        0.46        0.76      5.62 o 
  -8   7   8        2.93        2.28      4.55 o 
  -7   7   8        0.70       -1.52      5.77 o 
  -6   7   8        8.70        8.20     10.47 o 
  -5   7   8       24.87       26.87      2.73 o 
  -4   7   8        3.58        5.77      4.25 o 
  -3   7   8        0.41        1.67      4.55 o 
  -2   7   8       27.56       23.38      4.55 o 
  -1   7   8        0.28        2.13      3.04 o 
   0   7   8        0.68        1.82      3.49 o 
   1   7   8        0.36        0.46      3.04 o 
   2   7   8        0.36        2.88      2.73 o 
   3   7   8        0.06       -0.52      0.90 o 
   4   7   8        0.48        0.81      1.21 o 
  -6   8   8        1.10        5.62      6.07 o 
  -5   8   8       16.00       16.09      3.95 o 
  -4   8   8        0.03        6.07      4.25 o 
  -3   8   8        9.73       17.46      3.79 o 
  -2   8   8        0.76        7.59      2.43 o 
  -1   8   8        0.69        1.37      5.01 o 
 -19   1   9       14.01       16.20      4.74 o 
 -18   1   9        0.84       -0.10      3.43 o 
 -17   1   9        1.00        5.71      2.61 o 
 -16   1   9       16.66       16.41      4.83 o 
 -15   1   9       77.97       74.84      3.37 o 
 -14   1   9        0.21       -0.53      2.22 o 
 -13   1   9      145.91      157.32      7.97 o 
 -12   1   9       67.92       66.56      2.78 o 
 -11   1   9        8.87       10.45      1.79 o 
 -10   1   9      130.49      145.66      4.51 o 
  -9   1   9      349.75      351.45      7.89 o 
  -8   1   9     1475.39     1622.79     28.88 o 
  -7   1   9       58.02       61.02      2.03 o 
  -6   1   9     2055.30     2116.40     83.94 o 
  -5   1   9      437.41      510.60     46.14 o 
  -4   1   9       72.79       63.33      3.49 o 
  -3   1   9       19.31       16.18      0.95 o 
  -2   1   9        0.14        2.18      0.95 o 
  -1   1   9      274.23      313.11      3.64 o 
   0   1   9      413.42      423.25      6.20 o 
   1   1   9      983.93     1165.11     26.87 o 
   2   1   9      240.65      289.10      8.20 o 
   3   1   9       68.54       72.81      6.15 o 
   4   1   9       71.82       74.11      2.47 o 
   5   1   9        9.99       15.83      3.43 o 
   6   1   9       22.03       23.06      2.31 o 
   7   1   9       11.71       11.63      1.97 o 
   8   1   9        5.85        3.12      1.66 o 
   9   1   9        1.78        1.21      2.73 o 
  10   1   9       14.78        9.39      4.04 o 
  11   1   9        6.05        3.45      3.87 o 
 -19   2   9        0.40        3.49      3.50 o 
 -18   2   9       16.22       19.43      3.39 o 
 -17   2   9       25.00       29.55      3.64 o 
 -16   2   9        5.64        8.35      2.97 o 
 -15   2   9       77.32       75.56      5.03 o 
 -14   2   9        5.09        6.82      2.92 o 
 -13   2   9      100.77      103.40      3.71 o 
 -12   2   9       49.03       55.93      3.20 o 
 -11   2   9        0.46        2.13      2.15 o 
 -10   2   9       11.95        8.25      2.25 o 
  -9   2   9       88.79       74.46      3.26 o 
  -8   2   9      146.99      187.05     13.13 o 
  -7   2   9      140.92      158.39     11.16 o 
  -6   2   9      458.09      480.90     13.21 o 
  -5   2   9      622.89      629.10     40.98 o 
  -4   2   9       15.79       12.60      1.37 o 
  -3   2   9      201.59      210.36      4.17 o 
  -2   2   9        0.13       -0.61      0.61 o 
  -1   2   9       36.73       30.86      2.13 o 
   0   2   9      113.40       94.93      2.79 o 
   1   2   9      324.01      346.77      6.15 o 
   2   2   9      158.38      165.46      3.80 o 
   3   2   9       59.61       58.10      3.42 o 
   4   2   9      104.43      112.96      4.71 o 
   5   2   9      206.10      193.54      5.92 o 
   6   2   9      284.42      252.11      3.42 o 
   7   2   9       15.01       10.95      1.65 o 
   8   2   9        7.24        4.49      5.62 o 
   9   2   9        0.24        0.94      5.54 o 
  10   2   9       19.23       17.13      2.61 o 
  11   2   9        9.13       16.07     12.90 o 
 -18   3   9        0.00        2.13      2.72 o 
 -17   3   9        0.30       -0.42      3.90 o 
 -16   3   9       35.47       30.63      4.24 o 
 -15   3   9       12.83        8.02      3.46 o 
 -14   3   9        1.64       -0.82      1.31 o 
 -13   3   9       57.36       43.86      4.25 o 
 -12   3   9       24.65       21.63      2.17 o 
 -11   3   9       24.47       31.41      2.88 o 
 -10   3   9        1.02        1.07      0.60 o 
  -9   3   9      227.77      189.21      4.71 o 
  -8   3   9        7.64        7.83      1.57 o 
  -7   3   9      150.44      186.38     20.95 o 
  -6   3   9       10.17       20.29      1.60 o 
  -5   3   9       58.07       57.23      1.21 o 
  -4   3   9      153.85      142.53      3.49 o 
  -3   3   9      204.08      241.96     14.12 o 
  -2   3   9      168.45      169.62      4.95 o 
  -1   3   9      168.14      216.33      7.44 o 
   0   3   9      132.96      119.07      7.44 o 
   1   3   9        0.43        2.42      2.50 o 
   2   3   9      677.39      660.90     29.14 o 
   3   3   9       10.37        5.71      1.21 o 
   4   3   9        3.49        1.74      2.66 o 
   5   3   9       87.44       72.34      3.48 o 
   6   3   9       29.35       29.14      2.47 o 
   7   3   9        0.02        2.20      3.77 o 
   8   3   9        0.24        2.32      1.75 o 
   9   3   9       15.37       12.65      3.57 o 
  10   3   9        4.26        3.76      2.77 o 
 -17   4   9        3.03        5.76      3.73 o 
 -16   4   9        4.84        2.45      2.52 o 
 -15   4   9       11.64       16.33      3.54 o 
 -14   4   9        4.34        3.75      1.77 o 
 -13   4   9        3.47        6.73      2.17 o 
 -12   4   9        1.59        5.86      3.64 o 
 -11   4   9        2.44        5.67      1.67 o 
 -10   4   9       60.50       63.86      2.66 o 
  -9   4   9        6.82        6.11      1.41 o 
  -8   4   9       87.44       82.15     17.53 o 
  -7   4   9        2.28        0.82      1.78 o 
  -6   4   9       27.63       24.93      1.38 o 
  -5   4   9      119.02      109.59      1.97 o 
  -4   4   9      129.38      107.32      9.11 o 
  -3   4   9      138.11      158.77      4.86 o 
  -2   4   9       28.27       38.10      5.16 o 
  -1   4   9      102.13      105.98      4.78 o 
   0   4   9      110.74      109.16      3.25 o 
   1   4   9       59.16       52.07      2.99 o 
   2   4   9        3.23        3.51      1.88 o 
   3   4   9       74.18       67.45      6.45 o 
   4   4   9       80.45       75.35      5.16 o 
   5   4   9       65.19       64.50      5.31 o 
   6   4   9        4.77        6.34      2.22 o 
   7   4   9       10.18       14.57      2.13 o 
   8   4   9        1.89        5.48      2.78 o 
   9   4   9        8.34       10.14      3.49 o 
 -16   5   9        0.45        1.27      1.75 o 
 -15   5   9        8.63       12.34      3.75 o 
 -14   5   9        9.03       10.83      1.49 o 
 -13   5   9        1.23        1.75      2.16 o 
 -12   5   9       11.46        7.44      2.58 o 
 -11   5   9       34.02       25.10      3.13 o 
 -10   5   9        9.16        8.61      2.91 o 
  -9   5   9       49.40       52.70      4.40 o 
  -8   5   9       35.32       49.10      3.95 o 
  -7   5   9       22.58       18.64      2.43 o 
  -6   5   9        3.90        8.50      4.25 o 
  -5   5   9      547.19      567.55     17.76 o 
  -4   5   9       43.78       45.54      4.71 o 
  -3   5   9        0.90        3.04      3.34 o 
  -2   5   9        1.70        1.97      4.25 o 
  -1   5   9        8.98        7.93      0.83 o 
   0   5   9       44.89       38.48      5.24 o 
   1   5   9       89.39       74.78      3.56 o 
   2   5   9       86.66       63.25      2.50 o 
   3   5   9        1.62        2.66      1.97 o 
   4   5   9        4.90        8.73      2.79 o 
   5   5   9        9.70       14.13      3.26 o 
   6   5   9        0.70        4.59      2.48 o 
   7   5   9        5.15        5.58      3.43 o 
   8   5   9        2.20        3.05      3.35 o 
 -14   6   9        0.45       -3.79      3.79 o 
 -13   6   9        0.02       -2.88      2.88 o 
 -12   6   9       14.58       14.46      1.93 o 
 -11   6   9       13.76       10.70      3.95 o 
 -10   6   9        1.74        4.88      4.40 o 
  -9   6   9        3.94        7.83      2.10 o 
  -8   6   9      129.58      128.57     13.81 o 
  -7   6   9        9.59        8.80      6.07 o 
  -6   6   9       36.65       31.12     10.47 o 
  -5   6   9       28.88       29.60      6.07 o 
  -4   6   9        2.47        1.37      5.16 o 
  -3   6   9       28.51       27.32      8.96 o 
  -2   6   9        8.25        4.86      5.01 o 
  -1   6   9       65.06       44.78     11.69 o 
   0   6   9        3.79        2.43      4.86 o 
   1   6   9        5.32        5.96      1.30 o 
   2   6   9        0.89        0.94      1.54 o 
   3   6   9        9.18        6.98      1.75 o 
   4   6   9        8.12       10.63      2.27 o 
   5   6   9        4.84        6.98      3.64 o 
   6   6   9        0.24        2.44      3.16 o 
 -11   7   9        1.41        1.05      3.57 o 
 -10   7   9        0.01        5.04      2.58 o 
  -9   7   9       29.67       25.35      4.25 o 
  -8   7   9        1.96        5.01      3.95 o 
  -7   7   9        0.05        3.04      4.40 o 
  -6   7   9       27.22       27.02      4.86 o 
  -5   7   9        9.04        9.26      5.46 o 
  -4   7   9       18.78       20.04      3.64 o 
  -3   7   9        0.67        0.15      2.58 o 
  -2   7   9       11.06       12.30      2.28 o 
   0   7   9        2.80        1.97      4.55 o 
   1   7   9        0.02        0.91      2.88 o 
   2   7   9        0.13        0.91      3.34 o 
   3   7   9        0.43       -1.37      4.55 o 
  -5   8   9        3.14        2.13      7.59 o 
  -4   8   9        0.05        0.61      5.01 o 
  -3   8   9        2.31        1.21      5.62 o 
 -19   0  10        8.79       11.54      8.04 o 
 -18   0  10       25.83       23.83      5.92 o 
 -17   0  10       20.86       19.58      8.20 o 
 -16   0  10       43.77       37.49      4.86 o 
 -15   0  10       52.89       45.84      6.83 o 
 -14   0  10       14.38       27.63      3.04 o 
 -13   0  10       70.50       80.45      3.04 o 
 -12   0  10       43.92       51.91      2.58 o 
 -11   0  10      237.89      258.35      7.89 o 
 -10   0  10      397.10      378.87     11.08 o 
  -9   0  10      316.46      321.04      2.13 o 
  -8   0  10      736.30      713.12     33.55 o 
  -7   0  10     2710.27     2798.75     39.77 o 
  -6   0  10       12.13       14.42      3.79 o 
  -5   0  10      185.69      186.40     11.08 o 
  -4   0  10       58.75       72.71      7.44 o 
  -3   0  10      220.83      237.86      3.19 o 
  -2   0  10       68.60       77.87      3.79 o 
  -1   0  10     3045.03     3439.16     24.89 o 
   0   0  10        1.67       -0.61      1.37 o 
   1   0  10     1400.32     1581.37     18.67 o 
   2   0  10       44.59       52.06      2.43 o 
   3   0  10       53.65       59.65      3.19 o 
   4   0  10      305.52      261.54      8.96 o 
   5   0  10        0.62        1.97      1.97 o 
   6   0  10      260.14      226.93      7.59 o 
   7   0  10       29.79       29.30      3.95 o 
   8   0  10       50.63       53.89      4.71 o 
   9   0  10       13.29       25.35      6.38 o 
  10   0  10       13.62       17.15      5.77 o 
  11   0  10        1.46       -0.76      3.04 o 
 -19   1  10        0.26        4.22      4.94 o 
 -18   1  10        0.22        1.01      2.37 o 
 -17   1  10        2.21        4.96      2.83 o 
 -16   1  10        1.38        3.70      3.68 o 
 -15   1  10       11.13       12.74      3.09 o 
 -14   1  10       87.30       83.69      4.54 o 
 -13   1  10        6.06        6.66      2.59 o 
 -12   1  10        9.32        9.96      2.57 o 
 -11   1  10        0.44       -1.66      1.66 o 
 -10   1  10       80.99       97.87      3.53 o 
  -9   1  10      412.77      432.68     14.04 o 
  -8   1  10      982.89     1018.22     19.81 o 
  -7   1  10      104.01      103.19      1.82 o 
  -6   1  10     1196.17     1356.79     28.82 o 
  -5   1  10      142.32      160.27      8.58 o 
  -4   1  10       25.01       45.11      7.74 o 
  -3   1  10      426.85      484.94      7.80 o 
  -2   1  10       46.94       48.21      0.91 o 
  -1   1  10       23.73       21.58      1.53 o 
   0   1  10      145.94      168.07      5.62 o 
   1   1  10       25.75       22.70      2.66 o 
   2   1  10       13.66       12.68      2.20 o 
   3   1  10       24.59       25.00      5.01 o 
   4   1  10       30.31       27.79      2.83 o 
   5   1  10       25.72       31.10      2.18 o 
   6   1  10        8.41        1.72      3.02 o 
   7   1  10      109.42       99.69      3.44 o 
   8   1  10       33.82       31.73      2.18 o 
   9   1  10       28.15       30.52      2.22 o 
  10   1  10        0.23        0.84      5.62 o 
  11   1  10       37.53       39.63      6.15 o 
 -19   2  10        1.52        1.84      3.37 o 
 -18   2  10       40.98       38.06      6.03 o 
 -17   2  10       27.45       34.57      4.96 o 
 -16   2  10        5.25        5.03      3.45 o 
 -15   2  10       22.18       24.72      3.21 o 
 -14   2  10        0.51        3.51      2.92 o 
 -13   2  10        0.11       -1.63      1.63 o 
 -12   2  10        2.83        4.80      3.23 o 
 -11   2  10      112.43      125.11      5.18 o 
 -10   2  10        2.27        0.13      1.60 o 
  -9   2  10      105.60      105.73      3.26 o 
  -8   2  10      556.85      583.14     38.48 o 
  -7   2  10      134.35      134.17     18.37 o 
  -6   2  10      166.90      155.79     13.59 o 
  -5   2  10     1298.63     1147.85      1.97 o 
  -4   2  10       98.61       83.66     10.32 o 
  -3   2  10       28.83       38.36      2.50 o 
  -2   2  10      140.55      177.07     14.57 o 
  -1   2  10      709.20      772.13     21.10 o 
   0   2  10       43.90       46.99      2.23 o 
   1   2  10       73.93       86.28      3.11 o 
   2   2  10       16.41       11.55      1.52 o 
   3   2  10      366.06      360.48     12.98 o 
   4   2  10        5.81        5.98      1.76 o 
   5   2  10      118.36      105.20      2.95 o 
   6   2  10        4.26        6.14      1.86 o 
   7   2  10       15.74       15.00      3.64 o 
   8   2  10        0.38        0.06      2.03 o 
   9   2  10        0.60        0.32      4.86 o 
  10   2  10        2.14        4.77      4.55 o 
 -18   3  10        0.24       -0.65      3.17 o 
 -17   3  10        6.54        6.90      4.07 o 
 -16   3  10       11.29       16.58      3.11 o 
 -15   3  10       13.30       19.68      2.30 o 
 -14   3  10       14.14       14.35      2.52 o 
 -13   3  10        0.03        1.43      2.25 o 
 -12   3  10        1.41        3.68      1.64 o 
 -11   3  10       81.56       86.69      3.32 o 
 -10   3  10       10.54        7.34      1.90 o 
  -9   3  10       55.17       55.16      1.90 o 
  -8   3  10        0.03        1.83      1.38 o 
  -7   3  10       87.24      104.18     12.07 o 
  -6   3  10       77.82       79.17      2.20 o 
  -5   3  10       86.78       79.39      3.19 o 
  -4   3  10      370.42      417.73      5.77 o 
  -3   3  10       58.10       47.06      0.59 o 
  -2   3  10       38.59       36.15      3.17 o 
  -1   3  10      476.77      492.43     30.74 o 
   0   3  10      341.60      354.95      7.59 o 
   1   3  10      409.04      398.60     10.93 o 
   2   3  10       50.35       40.28      1.85 o 
   3   3  10       13.44       14.19      2.55 o 
   4   3  10       73.72       63.15      4.00 o 
   5   3  10       12.44       21.04      3.79 o 
   6   3  10        5.36        8.04      2.65 o 
   7   3  10       12.58       15.82      2.26 o 
   8   3  10        6.76       10.92      2.92 o 
   9   3  10       17.81       16.42      3.86 o 
  10   3  10        0.87        4.72      3.08 o 
 -17   4  10        8.79        9.27      3.24 o 
 -16   4  10        0.24        1.20      2.64 o 
 -15   4  10        6.97        3.36      1.96 o 
 -14   4  10        7.98        7.17      2.08 o 
 -13   4  10       69.19       56.62      2.55 o 
 -12   4  10       18.17       19.70      2.10 o 
 -11   4  10        8.70       10.47      3.01 o 
 -10   4  10       54.45       60.40      7.82 o 
  -9   4  10      102.53       89.25      7.06 o 
  -8   4  10       61.85       74.77      6.91 o 
  -7   4  10       51.71       41.60      4.33 o 
  -6   4  10       98.91       96.39      6.22 o 
  -5   4  10        7.41        5.31      2.13 o 
  -4   4  10       93.80       89.10      2.43 o 
  -3   4  10      133.00      139.04      5.01 o 
  -2   4  10        9.72        8.96      0.15 o 
  -1   4  10        5.23        2.66      1.48 o 
   0   4  10      174.65      161.18      4.78 o 
   1   4  10      461.45      445.34     29.98 o 
   2   4  10       86.84       80.44      6.68 o 
   3   4  10       12.79        6.66      2.77 o 
   4   4  10      313.04      315.78     19.96 o 
   5   4  10        0.84        2.77      2.33 o 
   6   4  10        8.15        9.58      4.25 o 
   7   4  10        0.43        0.79      2.99 o 
   8   4  10        1.90       -0.62      3.06 o 
   9   4  10        2.58        5.39      5.01 o 
 -16   5  10        0.10        7.38      3.19 o 
 -15   5  10        0.01        0.66      2.20 o 
 -14   5  10        2.21        4.87      1.79 o 
 -13   5  10        6.16        5.91      2.11 o 
 -12   5  10        0.03        1.00      1.66 o 
 -11   5  10       81.93       61.61      4.08 o 
 -10   5  10       17.60       17.60      4.55 o 
  -9   5  10       58.57       73.48     11.61 o 
  -8   5  10       33.19       35.31      2.58 o 
  -7   5  10      119.59      110.96      6.22 o 
  -6   5  10        9.40       11.54      3.34 o 
  -5   5  10       65.15       68.91      3.79 o 
  -4   5  10        6.55       10.78      3.34 o 
  -3   5  10       18.63       23.83      1.97 o 
  -2   5  10        3.26        3.34      5.62 o 
  -1   5  10        1.17        1.59      1.75 o 
   0   5  10       17.55       23.43      6.45 o 
   1   5  10      133.90      112.19      4.20 o 
   2   5  10       11.89       18.11      2.47 o 
   3   5  10       34.23       29.45      2.40 o 
   4   5  10        0.87        1.81      2.01 o 
   5   5  10        2.27        1.65      2.72 o 
   6   5  10        0.08        0.02      3.06 o 
   7   5  10        1.40       -0.19      1.71 o 
 -14   6  10        2.46        6.13      1.97 o 
 -13   6  10        0.12        1.37      2.13 o 
 -12   6  10        0.12       -2.73      2.73 o 
 -11   6  10        3.39        2.11      2.62 o 
 -10   6  10       14.16       23.03      3.90 o 
  -9   6  10        1.85       -1.02      6.00 o 
  -8   6  10        5.27        9.56      5.31 o 
  -7   6  10       26.59       34.76      3.19 o 
  -6   6  10       40.79       32.48      6.98 o 
  -5   6  10       24.35       21.71      7.89 o 
  -4   6  10        2.53        1.67      2.13 o 
  -3   6  10        3.57        1.37      3.79 o 
  -2   6  10       16.18       11.38      3.64 o 
  -1   6  10        2.32        3.64      1.82 o 
   0   6  10        8.36        7.44      2.28 o 
   1   6  10        4.58        6.17      3.04 o 
   2   6  10        0.01        1.71      3.72 o 
   3   6  10        7.41       16.92      5.84 o 
   4   6  10       12.33       12.32      2.20 o 
   5   6  10       39.57       44.02      2.74 o 
 -11   7  10        0.21        4.73      2.37 o 
 -10   7  10        4.54        1.97      5.92 o 
  -9   7  10       16.89       14.88      4.71 o 
  -8   7  10        0.38        4.40      3.79 o 
  -7   7  10        4.48       11.69      6.38 o 
  -6   7  10        0.11        0.91      4.10 o 
  -5   7  10        5.03        6.68      6.98 o 
  -4   7  10        0.04        7.29      5.62 o 
  -3   7  10       13.46       17.46      2.58 o 
  -2   7  10        0.12       -1.06      3.04 o 
  -1   7  10       10.14        6.68      3.19 o 
   0   7  10        2.19        5.62      4.10 o 
   1   7  10        3.84        2.13      2.43 o 
   2   7  10        0.96        1.06      2.58 o 
   3   7  10        0.00       -2.58      2.73 o 
 -19   1  11        8.31        5.97      3.18 o 
 -18   1  11        0.00        1.36      2.89 o 
 -17   1  11        2.10        2.31      3.12 o 
 -16   1  11       10.76       10.70      2.13 o 
 -15   1  11       40.70       42.66      3.12 o 
 -14   1  11        2.06        6.35      2.77 o 
 -13   1  11        3.02        1.64      2.33 o 
 -12   1  11      124.27      133.19      5.16 o 
 -11   1  11       83.75       83.68      2.66 o 
 -10   1  11      963.69     1055.72     18.44 o 
  -9   1  11       74.16       66.14      1.75 o 
  -8   1  11      418.48      365.73      5.31 o 
  -7   1  11      772.48      756.50     45.84 o 
  -6   1  11      661.67      653.69     16.19 o 
  -5   1  11       93.47      119.89      5.15 o 
  -4   1  11      285.66      272.62     23.44 o 
  -3   1  11     1387.98     1520.97     36.41 o 
  -2   1  11      256.08      238.62      2.15 o 
  -1   1  11        2.27        3.77      1.17 o 
   0   1  11        5.60        4.79      1.24 o 
   1   1  11        0.20        3.17      1.53 o 
   2   1  11        5.02        5.34      1.75 o 
   3   1  11       62.08       54.55      5.24 o 
   4   1  11       82.38       87.60      2.34 o 
   5   1  11       78.60       85.67      3.26 o 
   6   1  11       10.65       13.28      2.41 o 
   7   1  11        1.09       -1.70      2.69 o 
   8   1  11        4.68        1.29      3.05 o 
   9   1  11       45.37       58.84      4.93 o 
  10   1  11        5.32       15.19      3.72 o 
 -19   2  11        0.32        0.95      2.94 o 
 -18   2  11        0.08        0.31      3.72 o 
 -17   2  11       36.12       29.91      3.39 o 
 -16   2  11        1.05        4.01      3.62 o 
 -15   2  11        5.53        6.01      2.40 o 
 -14   2  11       39.33       38.07      2.59 o 
 -13   2  11       21.45       24.91      2.19 o 
 -12   2  11        7.56       10.98      1.88 o 
 -11   2  11       43.11       43.77      2.61 o 
 -10   2  11      194.18      188.32     11.76 o 
  -9   2  11       36.33       30.45      1.93 o 
  -8   2  11       50.51       45.99      3.57 o 
  -7   2  11       34.31       33.68      3.52 o 
  -6   2  11      137.95      167.28      1.37 o 
  -5   2  11        0.75        1.47      0.64 o 
  -4   2  11      515.30      528.87     10.47 o 
  -3   2  11      791.19      812.91     26.53 o 
  -2   2  11       10.08       13.39      1.27 o 
  -1   2  11        3.07        5.73      1.79 o 
   0   2  11      134.31      133.15      2.55 o 
   1   2  11      112.05      132.99      4.55 o 
   2   2  11      636.81      603.04     17.58 o 
   3   2  11       21.77       23.97      1.77 o 
   4   2  11      377.92      338.32      9.17 o 
   5   2  11        8.55        8.13      2.21 o 
   6   2  11        3.87        5.61      2.14 o 
   7   2  11       15.56       26.20      4.71 o 
   8   2  11       16.02       18.22      3.34 o 
   9   2  11       26.57       32.04      2.65 o 
  10   2  11        2.62        2.94      5.31 o 
 -18   3  11        9.03        8.50      2.44 o 
 -17   3  11        0.00        0.79      4.17 o 
 -16   3  11        0.01        2.29      4.56 o 
 -15   3  11        3.01        6.75      3.63 o 
 -14   3  11        1.64        3.71      3.14 o 
 -13   3  11        2.39        2.04      1.66 o 
 -12   3  11       69.89       59.92      3.72 o 
 -11   3  11        0.65        0.84      0.91 o 
 -10   3  11        1.56        3.59      1.71 o 
  -9   3  11       25.00       13.67      1.55 o 
  -8   3  11      217.96      204.77     13.21 o 
  -7   3  11       55.08       51.90      3.11 o 
  -6   3  11       16.63       22.31      2.13 o 
  -5   3  11       18.85       26.41      3.04 o 
  -4   3  11      491.46      452.64      6.68 o 
  -3   3  11        8.47        5.33      1.82 o 
  -2   3  11       14.45       15.12      1.75 o 
  -1   3  11       47.77       47.15      1.67 o 
   0   3  11      688.90      701.54     24.74 o 
   1   3  11      400.88      380.59      9.79 o 
   2   3  11        7.46        7.84      2.30 o 
   3   3  11        0.27        4.98      2.25 o 
   4   3  11       14.23       14.78      2.57 o 
   5   3  11       28.50       28.72      4.33 o 
   6   3  11       10.57       14.51      3.85 o 
   7   3  11        1.01        3.84      2.72 o 
   8   3  11        0.05        3.25      3.61 o 
   9   3  11        0.25       -0.65      3.47 o 
 -17   4  11        1.19       -0.30      2.66 o 
 -16   4  11        0.50        1.61      2.15 o 
 -15   4  11        7.75        3.51      1.29 o 
 -14   4  11        5.22        4.78      3.49 o 
 -13   4  11        1.85        1.59      1.96 o 
 -12   4  11       10.29       11.50      2.74 o 
 -11   4  11       53.76       50.67      4.49 o 
 -10   4  11        5.62        9.22      2.40 o 
  -9   4  11       86.56       73.77      3.34 o 
  -8   4  11        6.07        8.60      1.75 o 
  -7   4  11      143.17      134.03      3.64 o 
  -6   4  11        7.98        5.77      3.79 o 
  -5   4  11       90.46       78.32      2.58 o 
  -4   4  11      235.76      237.86      3.49 o 
  -3   4  11       26.74       30.51      3.79 o 
  -2   4  11       15.85       26.22      3.64 o 
  -1   4  11       13.08        8.68      1.71 o 
   0   4  11        3.29        4.05      1.38 o 
   1   4  11      611.29      589.87     39.01 o 
   2   4  11      234.23      230.47     18.14 o 
   3   4  11        3.31        2.88      2.25 o 
   4   4  11        2.13        2.70      2.39 o 
   5   4  11        0.59        5.82      4.17 o 
   6   4  11        0.29        0.11      2.57 o 
   7   4  11       24.11       33.77      2.55 o 
   8   4  11       17.57       18.97      2.41 o 
 -16   5  11        0.00       -2.88      2.88 o 
 -15   5  11        3.52        7.90      3.87 o 
 -14   5  11        0.09       -1.37      3.04 o 
 -13   5  11       29.97       33.07      3.04 o 
 -12   5  11       11.46        7.41      3.72 o 
 -11   5  11        4.56        8.81      4.17 o 
 -10   5  11        5.88        2.47      2.25 o 
  -9   5  11       63.35       63.76      2.58 o 
  -8   5  11       56.03       50.40      3.34 o 
  -7   5  11       57.72       70.13      5.01 o 
  -6   5  11       18.56       18.52      5.16 o 
  -5   5  11        0.02       -0.15      2.28 o 
  -4   5  11       61.64       58.29      5.92 o 
  -3   5  11       48.78       40.98      4.10 o 
  -2   5  11      128.09      144.35     17.00 o 
  -1   5  11        1.77        1.13      0.45 o 
   0   5  11        8.26       11.22      3.43 o 
   1   5  11        9.77        7.73      1.68 o 
   2   5  11        4.47        6.99      1.88 o 
   3   5  11        6.50       12.65      2.34 o 
   4   5  11        1.99        4.91      2.43 o 
   5   5  11        0.03       -0.88      1.91 o 
   6   5  11        0.06        3.27      3.14 o 
   7   5  11        0.34        3.35      4.63 o 
 -14   6  11        0.08       -0.53      2.96 o 
 -13   6  11        0.00        7.24      5.01 o 
 -12   6  11        4.67       20.68      5.24 o 
 -11   6  11        0.00       -2.43      2.43 o 
 -10   6  11      147.79      147.44      3.11 o 
  -9   6  11        3.16        5.01      7.29 o 
  -8   6  11        0.59        0.91      4.40 o 
  -7   6  11        0.09        4.40      3.64 o 
  -6   6  11        3.84        7.74      4.25 o 
  -5   6  11       11.81       12.90      5.16 o 
  -4   6  11        0.00        6.98      4.40 o 
  -3   6  11       13.41       12.60      3.79 o 
  -2   6  11        0.02        0.76      3.49 o 
  -1   6  11       16.70       11.23      2.73 o 
   0   6  11        7.61        6.22      0.89 o 
   1   6  11        6.24        4.72      2.95 o 
   2   6  11        7.84        6.22      2.47 o 
   3   6  11        0.08        2.42      1.93 o 
   4   6  11       11.00       10.79      3.95 o 
   5   6  11        0.37        1.25      2.75 o 
 -11   7  11        0.84        0.91      6.22 o 
 -10   7  11        4.25        9.56      6.22 o 
  -9   7  11        4.06        3.04      6.07 o 
  -8   7  11       36.51       32.33      3.79 o 
  -7   7  11        6.00       12.75      5.01 o 
  -6   7  11        3.46        4.55      6.07 o 
  -5   7  11       12.00       20.95      5.77 o 
  -4   7  11        0.00        1.37      5.01 o 
  -3   7  11       14.96       14.27      5.77 o 
  -2   7  11        0.18        1.52      3.19 o 
  -1   7  11        1.69        0.00      4.40 o 
   0   7  11        0.67        3.95      1.97 o 
   1   7  11        0.39        5.62      4.55 o 
   2   7  11        0.67       15.79      5.46 o 
 -20   0  12        0.86       -1.82      5.46 o 
 -19   0  12        1.79        1.97      4.86 o 
 -18   0  12        3.13        4.55      4.25 o 
 -17   0  12       39.02       27.32      3.19 o 
 -16   0  12        0.08       -0.91      1.82 o 
 -15   0  12       54.98       51.46      2.73 o 
 -14   0  12       95.61       91.38      5.31 o 
 -13   0  12       44.89       40.38      4.55 o 
 -12   0  12      467.31      459.02     12.14 o 
 -11   0  12      390.58      405.13     16.70 o 
 -10   0  12       67.09       64.36      3.49 o 
  -9   0  12     2025.15     2058.76     20.34 o 
  -8   0  12       53.35       64.36      4.55 o 
  -7   0  12       40.17       38.86      3.64 o 
  -6   0  12      278.60      397.54     28.08 o 
  -5   0  12     3049.67     2794.04    177.90 o 
  -4   0  12     1839.16     1920.63     97.75 o 
  -3   0  12       35.57       30.81      1.06 o 
  -2   0  12       40.71       38.10      1.82 o 
  -1   0  12      102.23       91.83      2.88 o 
   0   0  12      317.78      319.07      4.40 o 
   1   0  12      312.66      275.05      2.28 o 
   2   0  12       91.78       86.98      4.71 o 
   3   0  12        5.76        7.13      3.34 o 
   4   0  12        1.73       -4.10      4.10 o 
   5   0  12       12.52       13.51      4.10 o 
   6   0  12        0.27       -1.52      2.58 o 
   7   0  12       44.05       38.25      3.95 o 
   8   0  12        1.30        6.38      5.77 o 
   9   0  12       45.98       45.54      5.31 o 
 -19   1  12        8.32        9.73      4.25 o 
 -18   1  12        9.31        5.40      2.95 o 
 -17   1  12        3.50        9.30      3.51 o 
 -16   1  12        0.01       -0.67      2.52 o 
 -15   1  12       23.23       30.96      3.17 o 
 -14   1  12        0.15        0.48      2.48 o 
 -13   1  12      343.37      321.64      4.33 o 
 -12   1  12      162.52      153.95      7.29 o 
 -11   1  12      259.89      246.46      8.05 o 
 -10   1  12      618.20      709.38     18.29 o 
  -9   1  12      207.04      209.18      4.86 o 
  -8   1  12      166.99      193.65     21.02 o 
  -7   1  12       12.37       17.72      1.90 o 
  -6   1  12      210.22      187.40      7.51 o 
  -5   1  12        5.68       13.90      3.57 o 
  -4   1  12       19.68       23.91      1.46 o 
  -3   1  12       21.61       30.90      1.60 o 
  -2   1  12     1494.31     1712.09     23.10 o 
  -1   1  12       26.40       27.89      1.90 o 
   0   1  12       47.65       45.67      2.09 o 
   1   1  12      124.15      132.52      2.28 o 
   2   1  12       12.59       18.17      3.42 o 
   3   1  12        9.49       12.05      1.02 o 
   4   1  12       59.91       64.28      2.03 o 
   5   1  12       20.83       19.22      3.19 o 
   6   1  12        0.61        2.17      4.21 o 
   7   1  12       22.61       18.49      1.91 o 
   8   1  12        7.90       11.11      2.75 o 
   9   1  12       25.06       27.31      2.77 o 
 -19   2  12        0.54        0.36      3.54 o 
 -18   2  12        0.78        0.94      3.73 o 
 -17   2  12        0.58        1.71      3.16 o 
 -16   2  12       10.71       13.89      4.11 o 
 -15   2  12        3.98        3.79      4.32 o 
 -14   2  12       43.12       47.28      5.54 o 
 -13   2  12        0.00        1.79      1.79 o 
 -12   2  12       67.93       62.03      5.77 o 
 -11   2  12        0.07        1.96      1.51 o 
 -10   2  12        3.18        2.69      2.04 o 
  -9   2  12       16.14       23.73      2.28 o 
  -8   2  12      124.10      117.51     11.19 o 
  -7   2  12        7.77        6.51      1.35 o 
  -6   2  12       95.94       98.40      2.77 o 
  -5   2  12       85.24       89.25      5.92 o 
  -4   2  12        0.01        1.51      1.77 o 
  -3   2  12      413.27      429.47     11.78 o 
  -2   2  12       52.64       50.03      2.07 o 
  -1   2  12       19.54       26.35      1.60 o 
   0   2  12        7.76        8.75      2.04 o 
   1   2  12       36.03       42.36      2.20 o 
   2   2  12       96.76       98.33      3.06 o 
   3   2  12      197.30      202.22      4.54 o 
   4   2  12      148.17      166.84      4.81 o 
   5   2  12        4.70        8.45      1.99 o 
   6   2  12       10.60       10.35      3.31 o 
   7   2  12        9.74       11.04      3.71 o 
   8   2  12       39.01       42.95      3.02 o 
   9   2  12        1.10        3.39      2.97 o 
 -18   3  12       10.68       15.24      3.81 o 
 -17   3  12        0.85        1.93      3.78 o 
 -16   3  12        4.64        2.98      2.33 o 
 -15   3  12        2.77        4.65      1.01 o 
 -14   3  12        0.44        1.80      2.16 o 
 -13   3  12       76.38       78.48      8.27 o 
 -12   3  12        2.32        3.04      3.37 o 
 -11   3  12       53.49       51.86      2.58 o 
 -10   3  12       61.89       51.98      2.96 o 
  -9   3  12        2.57        1.80      1.46 o 
  -8   3  12      240.37      265.28      9.34 o 
  -7   3  12       19.97       24.29      2.28 o 
  -6   3  12       84.14       74.83      2.88 o 
  -5   3  12        5.37        5.46      3.04 o 
  -4   3  12       82.80       88.19      7.74 o 
  -3   3  12        7.47        7.59      2.02 o 
  -2   3  12        0.51        1.80      1.15 o 
  -1   3  12       21.34       22.78      2.22 o 
   0   3  12       15.13       14.05      4.48 o 
   1   3  12      648.87      681.11     11.65 o 
   2   3  12       17.16       17.92      2.64 o 
   3   3  12        0.53       -0.01      2.57 o 
   4   3  12        6.92       10.00      2.25 o 
   5   3  12        0.47        3.39      2.77 o 
   6   3  12       39.01       42.22      3.26 o 
   7   3  12        2.68        4.05      2.63 o 
   8   3  12        0.19       -1.87      2.71 o 
 -17   4  12        3.86        2.00      1.90 o 
 -16   4  12        6.26        7.69      3.26 o 
 -15   4  12       13.32       12.74      2.58 o 
 -14   4  12       43.02       39.68      2.13 o 
 -13   4  12        2.50        4.55      1.72 o 
 -12   4  12      100.50       83.82      7.11 o 
 -11   4  12       16.56       12.12      3.38 o 
 -10   4  12       98.64       87.45      7.89 o 
  -9   4  12       78.89       92.20      2.25 o 
  -8   4  12       37.69       47.06      6.22 o 
  -7   4  12      100.06       98.82      5.62 o 
  -6   4  12        3.82       11.84      2.28 o 
  -5   4  12       24.86       26.26      2.13 o 
  -4   4  12       59.55       46.30      6.53 o 
  -3   4  12        6.88        5.77      3.04 o 
  -2   4  12      139.40      125.57      6.81 o 
  -1   4  12        0.66        0.34      1.20 o 
   0   4  12       25.27       20.47      2.11 o 
   1   4  12        2.14        5.74      2.16 o 
   2   4  12       19.25       21.75      2.16 o 
   3   4  12        5.11        4.17      3.86 o 
   4   4  12        2.84        3.37      3.38 o 
   5   4  12        0.94        3.01      3.80 o 
   6   4  12        0.01        5.05      1.58 o 
   7   4  12        6.77       10.27      3.39 o 
 -16   5  12        2.57        0.83      2.43 o 
 -15   5  12        2.46        3.41      1.86 o 
 -14   5  12        4.69       -1.82      1.82 o 
 -13   5  12        1.48        3.20      2.81 o 
 -12   5  12        7.00       11.08      1.88 o 
 -11   5  12       35.87       30.00      2.91 o 
 -10   5  12       13.46        9.57      7.89 o 
  -9   5  12        1.54        0.91      4.55 o 
  -8   5  12        0.01        5.31      5.62 o 
  -7   5  12       28.58       28.69      6.38 o 
  -6   5  12       82.09       70.43      9.11 o 
  -5   5  12       46.76       44.02      1.97 o 
  -4   5  12        9.35        5.77      2.58 o 
  -3   5  12       22.02       24.59      3.49 o 
  -2   5  12      137.11      128.11      8.50 o 
  -1   5  12      159.34      138.28     10.01 o 
   0   5  12       17.79       21.11      3.06 o 
   1   5  12       79.00       74.22      2.31 o 
   2   5  12        1.28        2.65      1.88 o 
   3   5  12        2.40        2.78      1.92 o 
   4   5  12        0.39        0.31      2.20 o 
   5   5  12        7.41        3.27      5.62 o 
   6   5  12        6.37        8.13      3.04 o 
 -14   6  12        0.03       -2.18      2.20 o 
 -12   6  12        2.01        6.17      2.58 o 
 -11   6  12       19.24       25.02      6.30 o 
 -10   6  12        0.26        5.62      3.95 o 
  -9   6  12       15.37       13.51      5.77 o 
  -8   6  12        7.17        8.96      6.53 o 
  -7   6  12       17.68       16.85      3.79 o 
  -6   6  12       41.86       36.73      4.25 o 
  -5   6  12        0.01        3.19      4.40 o 
  -4   6  12       12.59       13.51      2.28 o 
  -3   6  12       16.17       16.09      3.79 o 
  -2   6  12        0.94        3.19      2.88 o 
  -1   6  12        3.27        7.89      5.31 o 
   0   6  12        2.42       -2.43      3.19 o 
   1   6  12       46.27       73.71     16.24 o 
   2   6  12        6.20        4.09      2.35 o 
   3   6  12        6.69        3.49      4.17 o 
   4   6  12        0.81        2.64      2.88 o 
 -11   7  12        8.94        8.04      6.22 o 
 -10   7  12        3.79        8.65      3.64 o 
  -9   7  12       17.20       21.55      6.98 o 
  -8   7  12        0.10        6.22      8.20 o 
  -7   7  12        2.15        4.10      5.16 o 
  -6   7  12        2.19        1.67      5.31 o 
  -5   7  12       10.14       15.03      2.88 o 
  -4   7  12        0.15        6.22      5.92 o 
  -3   7  12        0.50       14.12      2.58 o 
  -2   7  12        4.28        8.96      2.58 o 
  -1   7  12        2.82        5.77      2.58 o 
   0   7  12        6.48        4.25      2.73 o 
   1   7  12        5.14        6.53      4.55 o 
 -20   1  13        3.26        5.08      3.94 o 
 -19   1  13        3.70        6.20      3.44 o 
 -18   1  13       35.98       31.55      6.33 o 
 -17   1  13        2.53        3.59      2.42 o 
 -16   1  13        1.09        1.29      2.15 o 
 -15   1  13        4.37        0.73      1.95 o 
 -14   1  13       95.45       93.37      4.62 o 
 -13   1  13      127.55      103.84      2.14 o 
 -12   1  13        0.14        5.72      1.87 o 
 -11   1  13      502.67      539.15      6.98 o 
 -10   1  13      199.13      177.15      3.50 o 
  -9   1  13      445.64      423.03      7.08 o 
  -8   1  13        0.35       -0.09      0.85 o 
  -7   1  13      321.53      349.13      1.36 o 
  -6   1  13      361.65      382.45     15.03 o 
  -5   1  13      177.19      190.85      5.62 o 
  -4   1  13       77.49       62.91      4.12 o 
  -3   1  13       19.69       19.76      2.15 o 
  -2   1  13        7.93       10.28      1.88 o 
  -1   1  13        0.00        1.24      1.88 o 
   0   1  13       61.48       53.01      2.05 o 
   1   1  13      147.68      177.44      3.13 o 
   2   1  13        7.71        5.57      4.17 o 
   3   1  13        7.76        8.49      2.14 o 
   4   1  13      130.68      104.83      3.53 o 
   5   1  13        9.54       10.06      1.85 o 
   6   1  13        0.07        2.88      3.64 o 
   7   1  13       25.88       21.47      1.86 o 
   8   1  13        0.04        5.61      3.20 o 
   9   1  13        8.95       10.62      3.00 o 
 -19   2  13       11.00       14.37      3.40 o 
 -18   2  13        4.05        6.78      2.69 o 
 -17   2  13        6.57        4.92      2.55 o 
 -16   2  13       15.42       17.68      3.21 o 
 -15   2  13        9.73        9.75      2.50 o 
 -14   2  13       92.02       90.52     10.02 o 
 -13   2  13       23.04       23.02      3.20 o 
 -12   2  13        9.24       12.67      1.93 o 
 -11   2  13        7.91       11.04      1.71 o 
 -10   2  13        9.13       11.00      2.14 o 
  -9   2  13       21.76       25.47      3.16 o 
  -8   2  13       52.33       57.29      4.71 o 
  -7   2  13       67.65       66.99      6.30 o 
  -6   2  13      142.76      156.25      2.25 o 
  -5   2  13      581.80      615.30     30.59 o 
  -4   2  13       26.18       19.57      2.67 o 
  -3   2  13       68.40       62.74      1.45 o 
  -2   2  13        0.25       -0.80      1.06 o 
  -1   2  13      141.15      139.60      7.59 o 
   0   2  13      357.35      361.86     13.05 o 
   1   2  13       36.31       32.99      2.96 o 
   2   2  13        1.15        4.50      1.63 o 
   3   2  13       59.82       52.93      5.24 o 
   4   2  13        1.11        1.89      3.46 o 
   5   2  13        0.22        1.31      1.64 o 
   6   2  13        0.26       -0.33      2.57 o 
   7   2  13        3.69        5.71      3.17 o 
   8   2  13        0.16       -0.64      2.65 o 
 -18   3  13        1.01        4.22      3.13 o 
 -17   3  13       17.50       17.98      2.52 o 
 -16   3  13        9.14       14.90      3.46 o 
 -15   3  13        8.35       13.00      3.11 o 
 -14   3  13        0.02        2.38      1.93 o 
 -13   3  13        0.68        0.71      1.36 o 
 -12   3  13        4.82        6.22      1.36 o 
 -11   3  13       18.43       15.98      2.39 o 
 -10   3  13       27.89       28.43      1.52 o 
  -9   3  13       52.29       49.41      3.19 o 
  -8   3  13       63.29       59.96      3.49 o 
  -7   3  13        1.19        3.79      1.67 o 
  -6   3  13       32.23       26.56      2.13 o 
  -5   3  13        0.20       -1.21      2.28 o 
  -4   3  13      300.31      256.75      4.50 o 
  -3   3  13       12.83       13.25      1.71 o 
  -2   3  13       23.69       23.42      2.77 o 
  -1   3  13      294.61      296.80     18.44 o 
   0   3  13        0.07        1.61      1.96 o 
   1   3  13      401.06      404.90     13.35 o 
   2   3  13        1.38       -0.30      2.20 o 
   3   3  13       24.43       28.22      2.66 o 
   4   3  13        7.89       13.17      3.49 o 
   5   3  13        2.35       -0.97      3.34 o 
   6   3  13        3.68        5.14      2.81 o 
   7   3  13        0.01        1.00      2.13 o 
   8   3  13        1.65        3.34      2.85 o 
 -17   4  13        0.02        1.51      0.91 o 
 -16   4  13        8.36        8.33      2.30 o 
 -15   4  13       41.17       34.49      3.26 o 
 -14   4  13        3.56        3.29      1.93 o 
 -13   4  13        8.80       11.43      3.09 o 
 -12   4  13        2.70        3.10      2.55 o 
 -11   4  13       21.29       16.30      3.26 o 
 -10   4  13       25.72       32.56      2.34 o 
  -9   4  13       20.32       25.92      1.99 o 
  -8   4  13      282.58      277.02      8.96 o 
  -7   4  13        0.73        4.55      3.04 o 
  -6   4  13      116.36      120.22      1.97 o 
  -5   4  13       10.71       11.23      4.25 o 
  -4   4  13       73.61       66.03      3.04 o 
  -3   4  13       11.64        5.92      5.62 o 
  -2   4  13        4.83        3.05      2.22 o 
  -1   4  13      206.98      202.10      5.46 o 
   0   4  13       58.87       54.94      5.24 o 
   1   4  13        7.68        6.25      2.05 o 
   2   4  13       86.13       98.45     11.38 o 
   3   4  13        0.44        5.99      2.89 o 
   4   4  13        9.43        7.64      2.68 o 
   5   4  13        5.90        6.42      2.78 o 
   6   4  13       17.18       22.79      3.85 o 
   7   4  13        0.00       -0.92      2.93 o 
 -16   5  13        2.16        4.03      8.73 o 
 -15   5  13        1.91        0.92      2.96 o 
 -14   5  13        3.76       12.45      2.58 o 
 -13   5  13        4.65        5.14      2.19 o 
 -12   5  13        0.62        6.66      4.71 o 
 -11   5  13        3.33        0.35      2.44 o 
 -10   5  13        1.66        4.87      2.19 o 
  -9   5  13       11.72       13.81      6.53 o 
  -8   5  13       40.50       37.80      6.07 o 
  -7   5  13      104.71       98.82      5.62 o 
  -6   5  13       14.86       19.13      2.73 o 
  -5   5  13        1.41        4.10      4.10 o 
  -4   5  13        2.34        3.64      2.28 o 
  -3   5  13        7.68        2.88      6.07 o 
  -2   5  13        6.09        9.56      2.43 o 
  -1   5  13       28.56       27.78      5.24 o 
   0   5  13        0.05        1.68      2.35 o 
   1   5  13        1.60        1.43      2.80 o 
   2   5  13        0.15       -1.90      1.90 o 
   3   5  13       14.51       18.84      3.15 o 
   4   5  13       11.94        9.88      3.19 o 
   5   5  13        4.92        6.19      2.83 o 
 -14   6  13        7.07       10.20      7.13 o 
 -13   6  13        0.67       -1.26      2.62 o 
 -12   6  13        0.21        1.46      2.88 o 
 -11   6  13        1.82        4.10      4.86 o 
 -10   6  13        1.87        5.31      6.53 o 
  -9   6  13       75.81       67.85      6.68 o 
  -8   6  13        0.29        1.52      3.49 o 
  -7   6  13        8.41        7.29      5.77 o 
  -6   6  13        0.48       -0.76      5.01 o 
  -5   6  13        0.43        3.49      2.88 o 
  -4   6  13       40.54       35.82      3.49 o 
  -3   6  13        0.13       -1.06      2.58 o 
  -2   6  13        0.47        3.49      2.73 o 
  -1   6  13        0.18        2.13      3.04 o 
   0   6  13       15.91       18.67      3.19 o 
   1   6  13        1.82       -2.05      6.98 o 
   2   6  13        7.98       14.06      5.16 o 
   3   6  13        0.01       -3.23      5.54 o 
 -10   7  13        8.16       12.60      5.16 o 
  -9   7  13        1.86        2.13      5.77 o 
  -8   7  13        4.94        5.62      4.55 o 
  -7   7  13        6.48        7.74      7.74 o 
  -6   7  13        2.25       -2.13      2.73 o 
  -5   7  13        8.97        9.71      6.53 o 
  -4   7  13       12.46       15.18      4.25 o 
  -3   7  13        0.12        0.30      3.19 o 
  -2   7  13        3.66        4.40      3.04 o 
  -1   7  13        0.18       -2.73      2.73 o 
 -20   0  14        0.01       -0.76      4.40 o 
 -19   0  14        7.09        8.80      3.95 o 
 -18   0  14        0.52        3.64      3.04 o 
 -17   0  14        6.08       10.17      5.31 o 
 -16   0  14        1.17        1.67      4.71 o 
 -15   0  14      101.27      103.67      4.55 o 
 -14   0  14        0.14        4.55      2.28 o 
 -13   0  14        2.73        5.01      2.43 o 
 -12   0  14      208.89      217.67      4.55 o 
 -11   0  14        6.80        6.22      3.04 o 
 -10   0  14       14.72       10.47      1.97 o 
  -9   0  14        1.28        0.91      3.04 o 
  -8   0  14      311.68      287.19     16.39 o 
  -7   0  14        0.46        0.30      0.91 o 
  -6   0  14       32.22       27.02      3.19 o 
  -5   0  14      670.57      814.52     66.18 o 
  -4   0  14        1.13        1.37      1.21 o 
  -3   0  14        1.38        0.76      1.67 o 
  -2   0  14        1.50        0.15      1.52 o 
  -1   0  14      321.41      317.85      5.46 o 
   0   0  14        0.07       -0.76      2.28 o 
   1   0  14      167.12      182.61      2.73 o 
   2   0  14       15.24       11.84      2.28 o 
   3   0  14      322.83      300.55     11.23 o 
   4   0  14        4.55        8.20      5.01 o 
   5   0  14       11.30       17.15      2.13 o 
   6   0  14       12.45       16.85      2.73 o 
   7   0  14       25.85       22.31      4.25 o 
   8   0  14       15.04       15.79      4.10 o 
 -20   1  14        1.08       -0.71      3.19 o 
 -19   1  14        2.20        2.37      3.37 o 
 -18   1  14        3.84        5.72      2.98 o 
 -17   1  14        1.01        4.55      2.30 o 
 -16   1  14       60.11       54.21      3.26 o 
 -15   1  14        0.84        1.12      3.61 o 
 -14   1  14       12.33       12.50      2.13 o 
 -13   1  14      129.13      129.38      1.30 o 
 -12   1  14      225.31      194.44      5.92 o 
 -11   1  14       74.33       66.85      1.97 o 
 -10   1  14      141.52      121.84      4.33 o 
  -9   1  14      160.13      186.47      8.38 o 
  -8   1  14        1.32        0.77      1.26 o 
  -7   1  14      157.77      182.76      8.50 o 
  -6   1  14       21.78       24.27      2.28 o 
  -5   1  14      158.45      155.05     14.27 o 
  -4   1  14      130.91      128.39      5.08 o 
  -3   1  14        9.61       13.08      2.05 o 
  -2   1  14      541.23      493.60     10.40 o 
  -1   1  14       17.32       16.30      2.43 o 
   0   1  14      117.44      101.92      1.61 o 
   1   1  14        1.00        6.10      2.74 o 
   2   1  14        0.56       -1.66      1.66 o 
   3   1  14       98.17       85.72      8.80 o 
   4   1  14        2.16        1.76      2.88 o 
   5   1  14        1.48        2.80      4.63 o 
   6   1  14        3.06       -1.75      1.75 o 
   7   1  14       60.21       61.96      3.58 o 
   8   1  14        0.27        3.95      2.61 o 
 -19   2  14       22.93       23.81      2.64 o 
 -18   2  14        0.23        1.95      2.82 o 
 -17   2  14        0.11        1.40      2.89 o 
 -16   2  14        4.83        8.97      1.91 o 
 -15   2  14        0.88        0.84      2.26 o 
 -14   2  14       49.50       44.77      5.16 o 
 -13   2  14      196.71      206.40     15.63 o 
 -12   2  14       11.52       11.96      2.39 o 
 -11   2  14      525.19      462.20     68.08 o 
 -10   2  14       79.00       72.30      6.60 o 
  -9   2  14      183.86      186.67     17.15 o 
  -8   2  14       12.88       14.99      1.59 o 
  -7   2  14      255.89      276.10     20.27 o 
  -6   2  14      205.02      203.60      9.49 o 
  -5   2  14       35.65       31.36      1.93 o 
  -4   2  14       37.98       53.67      3.87 o 
  -3   2  14      108.95      102.79      2.54 o 
  -2   2  14        4.89        8.38      2.05 o 
  -1   2  14      229.68      219.61      3.19 o 
   0   2  14      252.09      266.44      9.90 o 
   1   2  14        0.65        0.23      2.29 o 
   2   2  14       88.49       78.13      4.23 o 
   3   2  14        1.74        2.22      2.96 o 
   4   2  14        9.82       14.77      2.13 o 
   5   2  14        3.03        3.20      2.20 o 
   6   2  14       48.41       38.46      2.44 o 
   7   2  14       12.81       16.41      2.61 o 
 -18   3  14        0.01        4.39      2.09 o 
 -17   3  14       16.64       21.56      3.19 o 
 -16   3  14        5.86        6.95      3.11 o 
 -15   3  14        0.46        0.89      2.25 o 
 -14   3  14       10.44       11.44      1.82 o 
 -13   3  14        4.53        8.99      3.04 o 
 -12   3  14       46.75       41.50      2.92 o 
 -11   3  14        7.88        6.01      1.97 o 
 -10   3  14       43.53       56.94      2.07 o 
  -9   3  14       14.01       10.62      1.77 o 
  -8   3  14        5.37        8.65      3.34 o 
  -7   3  14      101.19      101.70      5.92 o 
  -6   3  14        5.70        4.10      2.28 o 
  -5   3  14       24.49       25.05      1.82 o 
  -4   3  14        0.65        1.23      2.35 o 
  -3   3  14      309.18      292.73     13.58 o 
  -2   3  14      246.25      282.05     12.98 o 
  -1   3  14       80.36       78.84      1.71 o 
   0   3  14       47.32       48.73      2.88 o 
   1   3  14       36.01       37.21      2.99 o 
   2   3  14       10.52       11.46      3.72 o 
   3   3  14        8.65        8.25      2.88 o 
   4   3  14       40.14       44.54      2.47 o 
   5   3  14        1.59       10.81      5.46 o 
   6   3  14        0.15       -1.27      2.63 o 
   7   3  14        2.26        5.20      3.51 o 
 -17   4  14        0.22        1.97      0.91 o 
 -16   4  14        0.47        3.43      1.46 o 
 -15   4  14       11.33       13.87      2.66 o 
 -14   4  14       38.20       35.42      6.68 o 
 -13   4  14        0.14        1.58      2.01 o 
 -12   4  14        4.41        5.93      3.49 o 
 -11   4  14        2.38        0.72      2.26 o 
 -10   4  14       85.38      120.54      8.80 o 
  -9   4  14       38.24       36.73      3.04 o 
  -8   4  14        0.75        6.22      6.22 o 
  -7   4  14      109.74      121.28      7.29 o 
  -6   4  14        0.07       -0.61      2.13 o 
  -5   4  14        8.62        9.26      1.82 o 
  -4   4  14       17.44       17.00      2.43 o 
  -3   4  14        0.04        0.08      0.73 o 
  -2   4  14       10.73       11.31      3.30 o 
  -1   4  14      278.78      259.78     13.51 o 
   0   4  14       29.93       32.63      3.42 o 
   1   4  14        0.77        1.24      2.06 o 
   2   4  14        0.26       -0.86      2.05 o 
   3   4  14       17.52       23.24      2.96 o 
   4   4  14        0.07        5.29      1.59 o 
   5   4  14       23.79       29.06      4.12 o 
   6   4  14        5.62        9.43      3.12 o 
 -16   5  14        1.15        5.35      6.38 o 
 -15   5  14        1.29       -1.48      2.09 o 
 -14   5  14       15.15       19.23      5.84 o 
 -13   5  14       17.62       12.02      2.47 o 
 -12   5  14       25.62       38.90      5.92 o 
 -11   5  14       10.97       16.96      2.11 o 
 -10   5  14       10.94       11.23      4.40 o 
  -9   5  14       56.75       55.56      3.04 o 
  -8   5  14       15.60       14.42      2.28 o 
  -7   5  14        0.01        1.21      6.53 o 
  -6   5  14       15.80       27.02      2.43 o 
  -5   5  14        0.28        1.06      4.86 o 
  -4   5  14        5.58       12.75      2.28 o 
  -3   5  14        0.01        2.88      2.28 o 
  -2   5  14      101.63       80.91      4.71 o 
  -1   5  14        1.99        3.72      1.99 o 
   0   5  14       11.53        7.44      2.17 o 
   1   5  14       13.66       14.75      2.22 o 
   2   5  14        5.51        5.58      2.37 o 
   3   5  14        0.77        1.18      3.04 o 
   4   5  14        0.12        1.80      2.26 o 
 -14   6  14        0.16        9.19      4.78 o 
 -13   6  14        1.97       14.01      8.04 o 
 -12   6  14        1.91       -0.30      5.16 o 
 -11   6  14       12.82       18.22      3.95 o 
 -10   6  14       21.83       30.21      5.16 o 
  -9   6  14       12.22       13.21      3.04 o 
  -8   6  14        3.96        9.71      6.38 o 
  -7   6  14        0.21        7.29      4.71 o 
  -6   6  14        0.82        1.06      3.95 o 
  -5   6  14        0.19       -1.52      2.28 o 
  -4   6  14        4.43        7.74      2.43 o 
  -3   6  14       13.24       16.55      2.58 o 
  -2   6  14        1.89        8.20      2.58 o 
  -1   6  14        5.69       10.17      2.58 o 
   0   6  14        0.37        4.71      4.10 o 
   1   6  14        3.72       -3.34      3.79 o 
   2   6  14       16.57       15.94      2.43 o 
 -10   7  14        0.73        3.34      3.64 o 
  -9   7  14        0.75        1.37      8.80 o 
  -8   7  14        0.47        6.83      5.77 o 
  -7   7  14        5.98        1.67      4.25 o 
  -6   7  14        0.13       12.30      2.58 o 
  -5   7  14        2.51        5.01      3.04 o 
  -4   7  14       12.58       25.65      3.04 o 
  -3   7  14        1.74        5.77      3.49 o 
  -2   7  14        3.90        6.98      3.04 o 
 -20   1  15        6.06        5.44      1.82 o 
 -19   1  15        1.07        3.85      3.72 o 
 -18   1  15        0.28        4.28      2.25 o 
 -17   1  15       16.65       14.29      2.36 o 
 -16   1  15        0.42        0.40      2.08 o 
 -15   1  15        2.80        5.67      1.93 o 
 -14   1  15        0.00        1.79      1.97 o 
 -13   1  15       96.76       95.09      4.33 o 
 -12   1  15      387.70      351.54      3.46 o 
 -11   1  15       16.02       18.35      2.11 o 
 -10   1  15       68.51       74.47      5.29 o 
  -9   1  15      165.33      168.34      6.91 o 
  -8   1  15       27.78       26.53      1.67 o 
  -7   1  15        0.72        0.93      0.99 o 
  -6   1  15      158.53      131.58      4.72 o 
  -5   1  15       76.29       77.80      6.68 o 
  -4   1  15        6.70        4.91      2.08 o 
  -3   1  15       47.78       48.69      1.26 o 
  -2   1  15       86.76       86.35      3.19 o 
  -1   1  15        3.29        1.48      2.23 o 
   0   1  15       31.11       29.24      1.15 o 
   1   1  15      131.88      115.14      1.50 o 
   2   1  15       84.07       72.94      2.64 o 
   3   1  15        0.01       -0.73      1.85 o 
   4   1  15        0.00        1.10      1.98 o 
   5   1  15       11.76       13.61      2.66 o 
   6   1  15        0.87        0.37      3.57 o 
   7   1  15       55.55       70.65      2.15 o 
 -19   2  15       19.20       21.56      2.66 o 
 -18   2  15       13.06       15.79      3.57 o 
 -17   2  15        3.29        5.07      1.91 o 
 -16   2  15        0.11        0.16      2.44 o 
 -15   2  15        1.03        2.01      1.63 o 
 -14   2  15       22.80       19.24      1.96 o 
 -13   2  15       71.89       70.66      6.46 o 
 -12   2  15       21.74       20.85      4.10 o 
 -11   2  15      232.88      206.87     15.33 o 
 -10   2  15      198.77      232.51      7.36 o 
  -9   2  15        0.04        1.60      0.88 o 
  -8   2  15        1.92       -0.46      2.58 o 
  -7   2  15        2.33        2.33      1.03 o 
  -6   2  15        1.80        2.56      0.85 o 
  -5   2  15       70.71       73.10      9.56 o 
  -4   2  15      203.53      221.36      9.41 o 
  -3   2  15      179.88      192.46      6.22 o 
  -2   2  15       15.05       16.08      1.56 o 
  -1   2  15       74.88       69.77      2.28 o 
   0   2  15        5.14        5.92      2.55 o 
   1   2  15      248.86      228.60      7.21 o 
   2   2  15        2.73        3.04      2.91 o 
   3   2  15        2.38        1.78      2.11 o 
   4   2  15        0.73        1.15      2.52 o 
   5   2  15        8.69       12.82      2.37 o 
   6   2  15       46.96       48.20      3.80 o 
   7   2  15        6.63        3.21      3.28 o 
 -19   3  15        2.43        3.95      2.13 o 
 -18   3  15        8.00       11.74      5.31 o 
 -17   3  15        0.20        1.53      2.94 o 
 -16   3  15        1.40        0.72      2.88 o 
 -15   3  15        3.58        6.62      2.15 o 
 -14   3  15        1.39        0.51      1.33 o 
 -13   3  15        4.71        5.74      2.13 o 
 -12   3  15       11.44       12.59      2.62 o 
 -11   3  15       26.18       42.20      5.62 o 
 -10   3  15        5.82        3.45      2.02 o 
  -9   3  15       56.79       65.73      4.55 o 
  -8   3  15       17.26       20.19      5.16 o 
  -7   3  15        0.17        5.16      2.73 o 
  -6   3  15        4.11        7.29      3.34 o 
  -5   3  15      135.34       96.86      9.56 o 
  -4   3  15       77.48       68.27      6.37 o 
  -3   3  15      453.48      470.54     46.83 o 
  -2   3  15       81.60       80.16      3.42 o 
  -1   3  15        0.04        0.96      1.68 o 
   0   3  15       34.31       37.84      2.15 o 
   1   3  15        3.59        6.19      1.79 o 
   2   3  15       17.35       20.76      2.60 o 
   3   3  15        0.20        4.07      2.14 o 
   4   3  15       16.27       15.64      2.22 o 
   5   3  15       13.01       11.96      3.64 o 
   6   3  15        1.53        6.77      6.45 o 
 -17   4  15        0.69        3.31      3.57 o 
 -16   4  15        3.98        4.06      3.34 o 
 -15   4  15       17.42       19.06      4.10 o 
 -14   4  15       27.65       31.73      8.50 o 
 -13   4  15        0.51        7.72      5.31 o 
 -12   4  15        0.17        4.92      4.25 o 
 -11   4  15       10.18        6.85      1.95 o 
 -10   4  15       79.48       75.90      5.92 o 
  -9   4  15       20.26       16.70      4.71 o 
  -8   4  15       96.31      116.27      8.50 o 
  -7   4  15      132.32      129.02      3.19 o 
  -6   4  15       37.52       30.66      6.07 o 
  -5   4  15       98.82       85.76      5.16 o 
  -4   4  15       14.97       15.03      4.55 o 
  -3   4  15       53.30       50.11      7.58 o 
  -2   4  15       54.45       54.89      2.18 o 
  -1   4  15        2.72        8.29      2.73 o 
   0   4  15       74.92       75.88     11.23 o 
   1   4  15        3.23        0.83      2.25 o 
   2   4  15       27.76       37.35      7.51 o 
   3   4  15        4.79        8.80      4.40 o 
   4   4  15        3.32        2.32      4.24 o 
   5   4  15       13.96       21.48      2.71 o 
 -16   5  15        6.24        3.76      2.09 o 
 -15   5  15        4.15        9.07      3.57 o 
 -14   5  15        0.16        1.18      2.20 o 
 -13   5  15        6.27        3.66      2.76 o 
 -12   5  15        0.00       -0.47      2.32 o 
 -11   5  15       41.76       33.85      5.77 o 
 -10   5  15        0.31       -0.30      5.16 o 
  -9   5  15       10.99       13.36      5.16 o 
  -8   5  15        6.19        4.86      4.25 o 
  -7   5  15        7.57       12.60      4.25 o 
  -6   5  15        1.65        1.97      4.71 o 
  -5   5  15        6.93        8.65      1.97 o 
  -4   5  15        7.57        6.22      2.58 o 
  -3   5  15       13.97       13.21      2.88 o 
  -2   5  15        5.56        2.73      2.88 o 
  -1   5  15       22.09       17.16      4.54 o 
   0   5  15       43.35       39.05      3.06 o 
   1   5  15        5.21        6.67      2.41 o 
   2   5  15        1.02        0.63      1.74 o 
   3   5  15        0.64        0.75      1.61 o 
 -13   6  15        6.79       12.44      2.73 o 
 -12   6  15       12.30        7.13      5.77 o 
 -11   6  15        2.38       -0.76      3.04 o 
 -10   6  15        1.74        5.16      7.13 o 
  -9   6  15        8.37       13.36      5.16 o 
  -8   6  15        0.09        9.11      6.68 o 
  -7   6  15        1.91        1.67      5.31 o 
  -6   6  15       16.36       17.46      4.25 o 
  -5   6  15        4.21        2.13      2.73 o 
  -4   6  15        3.51        1.21      3.04 o 
  -3   6  15        4.90        8.65      2.58 o 
  -2   6  15        0.35        2.88      2.43 o 
  -1   6  15        0.01        8.50      3.79 o 
   0   6  15       14.89       18.37      3.49 o 
   1   6  15        0.64        3.87      8.50 o 
  -9   7  15        0.08        1.52      5.92 o 
  -8   7  15        1.46        3.95      5.16 o 
  -7   7  15        0.33       -3.34      3.34 o 
  -6   7  15        5.96        6.83      4.71 o 
  -5   7  15        0.00        0.15      4.25 o 
  -4   7  15        4.66        8.50      2.88 o 
 -20   0  16        0.20        4.40      4.25 o 
 -19   0  16        0.01        2.88      1.97 o 
 -18   0  16        7.99       17.61      3.19 o 
 -17   0  16        5.09        2.13      3.04 o 
 -16   0  16       29.74       22.62      3.64 o 
 -15   0  16       23.82       17.91      3.64 o 
 -14   0  16       52.92       55.71      2.58 o 
 -13   0  16       16.06       18.97      2.43 o 
 -12   0  16       90.79       96.54      2.43 o 
 -11   0  16       72.04       71.04     10.47 o 
 -10   0  16       23.86       33.24      4.25 o 
  -9   0  16        6.29        9.71      2.13 o 
  -8   0  16        0.69       -0.46      2.43 o 
  -7   0  16        0.03        0.46      1.52 o 
  -6   0  16       63.28       55.25      5.46 o 
  -5   0  16       49.66       46.60      5.16 o 
  -4   0  16      127.94      107.47      5.16 o 
  -3   0  16        7.16        3.34      1.82 o 
  -2   0  16      387.65      372.04      7.89 o 
  -1   0  16        0.05        0.76      2.73 o 
   0   0  16      153.84      141.47      5.01 o 
   1   0  16      217.01      192.62      4.40 o 
   2   0  16       14.03        9.87      3.95 o 
   3   0  16       52.63       48.12      2.58 o 
   4   0  16        9.42        1.82      3.95 o 
   5   0  16       15.73       15.18      3.79 o 
   6   0  16       36.24       35.37      3.64 o 
 -20   1  16        2.17        4.21      2.91 o 
 -19   1  16        4.45        5.29      3.16 o 
 -18   1  16        0.77        2.00      2.93 o 
 -17   1  16        4.81        2.33      3.28 o 
 -16   1  16        0.03       -0.99      1.10 o 
 -15   1  16       89.57       74.47      3.19 o 
 -14   1  16        7.69        7.79      1.79 o 
 -13   1  16        2.19       -0.96      1.82 o 
 -12   1  16      304.01      274.03     10.47 o 
 -11   1  16       38.33       38.85      3.01 o 
 -10   1  16       39.98       43.11      2.77 o 
  -9   1  16        1.62        3.26      1.91 o 
  -8   1  16      120.59      145.95      8.05 o 
  -7   1  16        0.02        1.67      0.84 o 
  -6   1  16       59.26       75.83      2.43 o 
  -5   1  16      188.42      148.32     12.30 o 
  -4   1  16       83.35       77.03      3.76 o 
  -3   1  16       51.79       50.05      2.09 o 
  -2   1  16        0.00       -0.83      1.31 o 
  -1   1  16      172.88      171.59      2.49 o 
   0   1  16        7.84       12.99      3.19 o 
   1   1  16       19.09       17.43      2.78 o 
   2   1  16       42.67       35.04      5.16 o 
   3   1  16        7.28       12.03      2.38 o 
   4   1  16       24.00       23.77      3.03 o 
   5   1  16        2.52        5.85      4.35 o 
   6   1  16        7.21       11.18      2.74 o 
 -19   2  16        0.81        0.65      2.66 o 
 -18   2  16        0.16        1.36      1.40 o 
 -17   2  16       14.77       15.05      3.14 o 
 -16   2  16       14.17       13.80      2.41 o 
 -15   2  16       17.94       18.88      2.13 o 
 -14   2  16       59.79       56.26      8.04 o 
 -13   2  16        3.90        4.47      1.92 o 
 -12   2  16        0.04        2.12      1.97 o 
 -11   2  16        2.40        4.50      2.28 o 
 -10   2  16      145.73      147.19     12.14 o 
  -9   2  16       12.01        8.10      0.87 o 
  -8   2  16       59.37       53.28      4.64 o 
  -7   2  16        0.29        0.31      0.87 o 
  -6   2  16      436.02      406.12      8.88 o 
  -5   2  16      528.31      515.48      3.04 o 
  -4   2  16       11.56       15.07      1.46 o 
  -3   2  16        0.14       -0.07      2.11 o 
  -2   2  16      367.86      327.54     23.30 o 
  -1   2  16        2.32        0.88      1.77 o 
   0   2  16       94.21       82.89      3.47 o 
   1   2  16        9.41        7.50      2.25 o 
   2   2  16       28.88       32.84      3.98 o 
   3   2  16       34.70       39.75      1.61 o 
   4   2  16        5.10        9.55      3.86 o 
   5   2  16        0.06       -0.42      2.41 o 
   6   2  16        1.06        4.83      2.39 o 
 -18   3  16        4.38        7.99      1.53 o 
 -17   3  16        3.09        1.91      1.46 o 
 -16   3  16        8.02        6.69      1.99 o 
 -15   3  16       18.53       15.22      2.20 o 
 -14   3  16        4.01        5.78      1.30 o 
 -13   3  16       13.31       13.26      3.10 o 
 -12   3  16       53.13       22.15     22.77 o 
 -11   3  16        0.35        0.20      1.74 o 
 -10   3  16       84.21       85.46      4.55 o 
  -9   3  16       13.93       12.45      1.97 o 
  -8   3  16       69.16       74.23      3.49 o 
  -7   3  16       10.38       17.00      1.67 o 
  -6   3  16       92.19      111.72      9.11 o 
  -5   3  16       39.03       35.95      0.68 o 
  -4   3  16      103.75      113.25     11.61 o 
  -3   3  16       66.90       68.31      4.45 o 
  -2   3  16       25.57       19.92      2.01 o 
  -1   3  16       44.41       44.25      3.72 o 
   0   3  16       24.43       29.75      2.35 o 
   1   3  16       21.28       28.10      2.26 o 
   2   3  16        5.98        4.93      3.14 o 
   3   3  16        0.17       -0.19      4.18 o 
   4   3  16        8.37        5.01      1.33 o 
   5   3  16        0.38        4.17      3.31 o 
 -17   4  16        0.35       -1.06      2.73 o 
 -16   4  16        0.29        1.11      1.88 o 
 -15   4  16       16.04       23.93      4.63 o 
 -14   4  16        0.02        0.81      2.20 o 
 -13   4  16        1.24        3.11      2.11 o 
 -12   4  16       26.30       19.73      1.93 o 
 -11   4  16       19.99       26.11      3.79 o 
 -10   4  16       12.51       11.69      4.40 o 
  -9   4  16      126.30      150.58      4.71 o 
  -8   4  16        0.02       -3.79      3.79 o 
  -7   4  16        0.05        4.71      3.19 o 
  -6   4  16        0.88        0.61      1.97 o 
  -5   4  16       74.88       64.97      2.28 o 
  -4   4  16      144.29      151.34      5.31 o 
  -3   4  16       40.47       36.53      5.87 o 
  -2   4  16       56.11       51.52      4.74 o 
  -1   4  16       43.42       40.39      3.26 o 
   0   4  16       13.09       16.22      2.14 o 
   1   4  16       21.90       23.44      5.62 o 
   2   4  16       24.61       22.01      1.93 o 
   3   4  16        2.83        2.92      2.70 o 
   4   4  16        0.19        2.18      2.44 o 
 -16   5  16        5.63        8.58     10.70 o 
 -15   5  16        0.06       -2.91      2.91 o 
 -14   5  16        4.47        2.32      5.01 o 
 -13   5  16        0.54        2.02      1.98 o 
 -12   5  16       11.40       10.32     10.32 o 
 -11   5  16        2.77        6.38      2.28 o 
 -10   5  16        5.94        4.25      4.25 o 
  -9   5  16        0.89        1.21      5.46 o 
  -8   5  16        0.03        2.88      4.86 o 
  -7   5  16        5.74        4.25      5.16 o 
  -6   5  16        5.62        7.29      3.19 o 
  -5   5  16       22.07       27.47      4.10 o 
  -4   5  16       29.51       28.69      3.49 o 
  -3   5  16        4.40        4.71      2.88 o 
  -2   5  16        0.01        2.28      3.95 o 
  -1   5  16        5.03        2.63      3.57 o 
   0   5  16        3.88       -0.32      3.42 o 
   1   5  16        0.00        6.98      3.95 o 
   2   5  16       10.79        9.60      2.72 o 
 -13   6  16        0.18        7.29      3.34 o 
 -12   6  16        5.07        8.80      6.83 o 
 -11   6  16        1.46        3.34      5.62 o 
 -10   6  16        2.83       -2.43      3.95 o 
  -9   6  16        0.96        2.43      3.34 o 
  -8   6  16        2.89        5.92      3.04 o 
  -7   6  16        0.16       -1.67      3.64 o 
  -6   6  16        9.28        3.95      3.34 o 
  -5   6  16        0.00        4.40      3.64 o 
  -4   6  16        0.03        1.82      2.58 o 
  -3   6  16        0.45       -0.76      4.86 o 
  -2   6  16        0.36       -1.82      3.95 o 
  -1   6  16        6.44       14.12      5.31 o 
   0   6  16       13.34       22.86      3.95 o 
 -20   1  17        0.02       -1.42      4.12 o 
 -19   1  17        1.10        3.64      2.66 o 
 -18   1  17        5.27        7.26      2.30 o 
 -17   1  17        2.73        4.75      2.04 o 
 -16   1  17        7.06        7.26      2.13 o 
 -15   1  17        8.45       11.94      1.11 o 
 -14   1  17        1.37       -0.32      1.49 o 
 -13   1  17        0.05        0.05      1.57 o 
 -12   1  17       19.17       15.34      2.11 o 
 -11   1  17      404.26      392.06     12.83 o 
 -10   1  17        6.80        8.35      1.15 o 
  -9   1  17        0.26        0.17      1.45 o 
  -8   1  17        0.08        1.48      1.60 o 
  -7   1  17       21.97       19.10      1.90 o 
  -6   1  17      104.79       95.67      4.20 o 
  -5   1  17        5.22        5.54      1.82 o 
  -4   1  17       11.06       12.97      1.55 o 
  -3   1  17       19.24       17.69      2.28 o 
  -2   1  17        1.45        3.60      2.07 o 
  -1   1  17      141.39      134.27      2.09 o 
   0   1  17       73.44       75.33      2.98 o 
   1   1  17       45.68       42.00      2.28 o 
   2   1  17       74.04       60.66      5.54 o 
   3   1  17        1.00        6.27      1.90 o 
   4   1  17        9.80       13.37      3.79 o 
   5   1  17       39.57       52.84      3.30 o 
 -19   2  17        2.63        5.85      3.37 o 
 -18   2  17       15.19       12.02      2.68 o 
 -17   2  17        0.84        1.87      1.79 o 
 -16   2  17        0.22       -0.08      1.76 o 
 -15   2  17       33.08       39.18      5.39 o 
 -14   2  17        1.50        2.82      2.44 o 
 -13   2  17       23.08       19.90      1.79 o 
 -12   2  17        0.78        1.90      2.43 o 
 -11   2  17        3.65        8.66      2.50 o 
 -10   2  17        7.59        6.08      1.82 o 
  -9   2  17      113.33      140.06      3.57 o 
  -8   2  17       69.94       74.48      7.82 o 
  -7   2  17       14.57       15.61      2.13 o 
  -6   2  17        1.45        0.89      1.63 o 
  -5   2  17       72.76       80.12     10.63 o 
  -4   2  17      261.76      241.78      8.54 o 
  -3   2  17       30.05       27.19      1.99 o 
  -2   2  17      195.94      184.89      9.64 o 
  -1   2  17       58.81       57.55      1.86 o 
   0   2  17        8.30        6.47      1.96 o 
   1   2  17        0.03        2.09      1.91 o 
   2   2  17       19.17       25.43      2.50 o 
   3   2  17        1.59        4.81      2.63 o 
   4   2  17       40.94       42.98      2.35 o 
   5   2  17        3.65        3.34      3.39 o 
 -18   3  17        4.37        6.78      8.12 o 
 -17   3  17        1.23        3.40      1.77 o 
 -16   3  17        0.00        3.30      2.50 o 
 -15   3  17        0.34        1.43      2.53 o 
 -14   3  17        5.50        5.02      2.07 o 
 -13   3  17       13.43       14.20      3.48 o 
 -12   3  17        0.68        3.10      1.97 o 
 -11   3  17       38.84       35.82      2.43 o 
 -10   3  17       43.57       42.35      5.46 o 
  -9   3  17       14.39       11.23      3.64 o 
  -8   3  17       89.88       74.53      4.55 o 
  -7   3  17        6.08        5.62      3.49 o 
  -6   3  17      252.63      185.21     22.62 o 
  -5   3  17       41.30       42.28      3.79 o 
  -4   3  17       89.40      103.57     15.56 o 
  -3   3  17       79.61       64.35      4.48 o 
  -2   3  17       32.11       31.47      4.61 o 
  -1   3  17       21.55       25.44      2.04 o 
   0   3  17        7.63       10.86      1.32 o 
   1   3  17       35.40       39.69      3.04 o 
   2   3  17        4.45        3.41      2.25 o 
   3   3  17        2.33        6.56      3.16 o 
   4   3  17        1.58        4.50      2.41 o 
 -17   4  17        3.94        2.93      4.33 o 
 -16   4  17        7.93       14.12      3.79 o 
 -15   4  17        0.00        3.48      2.15 o 
 -14   4  17       12.41       24.88      6.15 o 
 -13   4  17       17.46        8.09      4.48 o 
 -12   4  17       14.23       21.71      7.89 o 
 -11   4  17        1.32        3.49      4.71 o 
 -10   4  17        5.34        7.89      5.92 o 
  -9   4  17       53.17       38.71      6.98 o 
  -8   4  17        3.15        5.16      4.10 o 
  -7   4  17       13.62       17.00      2.43 o 
  -6   4  17        3.11        1.97      4.40 o 
  -5   4  17       68.59       73.32      8.35 o 
  -4   4  17      225.84      219.64      9.11 o 
  -3   4  17       14.23        8.70      3.73 o 
  -2   4  17       25.22       24.23      2.94 o 
  -1   4  17       11.23       10.40      4.17 o 
   0   4  17        5.02        9.32      2.11 o 
   1   4  17        8.59       10.15      1.92 o 
   2   4  17        6.53        7.90      2.59 o 
   3   4  17       20.71       24.17      3.79 o 
 -15   5  17        2.34        3.05      4.93 o 
 -14   5  17        0.56        1.95      2.39 o 
 -13   5  17        7.83       11.54      8.04 o 
 -12   5  17       11.12       15.18      5.77 o 
 -11   5  17        1.19        2.73      5.77 o 
 -10   5  17        0.01        3.49      5.01 o 
  -9   5  17       10.58       11.23      4.40 o 
  -8   5  17        4.87        1.97      3.95 o 
  -7   5  17        8.12        9.87      4.10 o 
  -6   5  17        0.01       -0.61      3.19 o 
  -5   5  17        5.28        1.37      2.73 o 
  -4   5  17       39.01       37.80      4.86 o 
  -3   5  17        0.01       -1.37      4.10 o 
  -2   5  17        0.60        1.61      5.09 o 
  -1   5  17        0.07        7.28      4.02 o 
   0   5  17        0.95       -1.19      1.91 o 
   1   5  17        4.81       10.94      6.91 o 
 -13   6  17        1.89        4.25      6.38 o 
 -12   6  17        0.22       -1.21      4.86 o 
 -11   6  17        0.08        0.61      2.88 o 
 -10   6  17        0.29       12.30      2.28 o 
  -9   6  17        5.23        6.98      4.25 o 
  -8   6  17        1.28       -0.91      2.73 o 
  -7   6  17        0.14       11.23      2.58 o 
  -6   6  17        0.00       10.93      2.73 o 
  -5   6  17        1.51        3.04      5.62 o 
  -4   6  17        2.77       -2.43      2.58 o 
  -3   6  17        1.42        3.79      3.04 o 
  -2   6  17        1.53       -3.34      3.34 o 
 -20   0  18        6.45        5.92      2.88 o 
 -19   0  18        1.45        2.73      4.10 o 
 -18   0  18        3.26        2.13      2.28 o 
 -17   0  18       15.52       17.61      1.97 o 
 -16   0  18        1.34        0.15      1.82 o 
 -15   0  18       70.76       56.01      2.73 o 
 -14   0  18       56.73       46.60      2.88 o 
 -13   0  18        0.54        2.43      2.43 o 
 -12   0  18       52.38       64.97      3.64 o 
 -11   0  18       18.35       18.52      2.28 o 
 -10   0  18       54.98       57.07      3.34 o 
  -9   0  18      231.75      182.91     16.85 o 
  -8   0  18       12.00       14.12      1.21 o 
  -7   0  18       40.63       49.48      5.31 o 
  -6   0  18      319.51      280.36     15.03 o 
  -5   0  18       27.19       29.75      3.79 o 
  -4   0  18       56.25       58.74      5.62 o 
  -3   0  18       57.06       54.49      1.67 o 
  -2   0  18       12.94        9.26      2.43 o 
  -1   0  18      305.72      325.44      5.62 o 
   0   0  18        2.35        4.86      2.73 o 
   1   0  18        1.67        0.00      3.79 o 
   2   0  18        0.26        0.61      2.88 o 
   3   0  18        8.39        6.83      4.10 o 
   4   0  18        1.60        4.55      5.16 o 
   5   0  18       21.87       24.89      2.73 o 
 -20   1  18        0.10        1.09      1.66 o 
 -19   1  18        7.75       12.00      1.54 o 
 -18   1  18       22.04       22.05      2.58 o 
 -17   1  18        3.47        3.13      2.44 o 
 -16   1  18       13.46       11.55      2.31 o 
 -15   1  18       10.44       16.92      2.41 o 
 -14   1  18        3.52        6.42      1.93 o 
 -13   1  18       10.14       11.44      2.44 o 
 -12   1  18        5.39        4.03      1.53 o 
 -11   1  18        8.42       10.28      2.44 o 
 -10   1  18       14.17       12.40      2.37 o 
  -9   1  18       19.36       23.08      1.55 o 
  -8   1  18       49.83       46.71      2.44 o 
  -7   1  18        0.38        2.66      1.30 o 
  -6   1  18        5.79        6.10      1.77 o 
  -5   1  18       15.49       11.81      1.97 o 
  -4   1  18       66.47       69.66      1.29 o 
  -3   1  18       15.90       14.44      2.19 o 
  -2   1  18      323.39      331.21     11.61 o 
  -1   1  18       60.45       52.64      2.02 o 
   0   1  18       10.64       10.76      5.31 o 
   1   1  18        0.00        5.38      2.61 o 
   2   1  18        4.55        4.01      2.47 o 
   3   1  18        1.07        6.98      2.92 o 
   4   1  18        9.63       11.66      2.28 o 
   5   1  18       14.64       12.18      4.71 o 
 -19   2  18        0.06        3.55      2.62 o 
 -18   2  18        4.57        3.46      2.50 o 
 -17   2  18        8.54       11.57      2.35 o 
 -16   2  18        0.59        1.08      1.82 o 
 -15   2  18       13.15        9.70      5.84 o 
 -14   2  18        0.34        1.36      2.69 o 
 -13   2  18      164.25      163.97      7.12 o 
 -12   2  18       13.39       13.64      2.28 o 
 -11   2  18       39.86       26.43      1.47 o 
 -10   2  18       12.71       12.59      1.30 o 
  -9   2  18      114.81      117.14     12.37 o 
  -8   2  18       47.70       38.19      2.13 o 
  -7   2  18       98.26       99.84      6.60 o 
  -6   2  18       18.76       17.45      1.29 o 
  -5   2  18      237.99      222.65     18.31 o 
  -4   2  18       14.36       15.18      2.02 o 
  -3   2  18      214.73      192.84      3.71 o 
  -2   2  18       22.22       18.50      1.42 o 
  -1   2  18        6.07        5.66      1.53 o 
   0   2  18        4.55        3.13      3.04 o 
   1   2  18        0.93        6.56      2.40 o 
   2   2  18       20.31       30.90      8.04 o 
   3   2  18       38.92       48.56      2.31 o 
   4   2  18        0.25        1.62      3.32 o 
 -18   3  18        8.94        8.69      1.21 o 
 -17   3  18        8.43       12.32      3.95 o 
 -16   3  18        3.04       10.31      4.63 o 
 -15   3  18        0.47        0.63      2.22 o 
 -14   3  18        0.38        0.51      3.11 o 
 -13   3  18       10.66       17.64      5.31 o 
 -12   3  18        0.77        3.34      5.01 o 
 -11   3  18       26.19       19.73      3.95 o 
 -10   3  18        1.41        5.31      2.88 o 
  -9   3  18        1.75       -1.52      3.19 o 
  -8   3  18       28.62       22.62      2.28 o 
  -7   3  18        6.21        6.38      3.79 o 
  -6   3  18       68.46       57.49      2.44 o 
  -5   3  18        4.55        7.13      1.77 o 
  -4   3  18       14.65       13.49      3.32 o 
  -3   3  18        9.83        5.06      2.05 o 
  -2   3  18        5.24        9.40      3.79 o 
  -1   3  18        0.46        0.89      2.52 o 
   0   3  18        1.52        2.48      1.88 o 
   1   3  18       56.94       56.82      2.41 o 
   2   3  18        2.51        1.77      2.37 o 
   3   3  18        0.03       -0.81      3.06 o 
 -17   4  18       15.16       13.10      2.25 o 
 -16   4  18        4.30       12.75      2.23 o 
 -15   4  18        0.54        3.83      2.51 o 
 -14   4  18       30.26       35.46      2.55 o 
 -13   4  18        4.49        5.16      3.49 o 
 -12   4  18        5.21        1.06      5.16 o 
 -11   4  18        0.83        6.83      5.62 o 
 -10   4  18       21.15       20.19      4.40 o 
  -9   4  18        0.16        0.00      3.64 o 
  -8   4  18        1.84        4.25      2.88 o 
  -7   4  18        0.11        9.87      1.97 o 
  -6   4  18        0.75        5.62      2.73 o 
  -5   4  18       42.01       40.68      2.73 o 
  -4   4  18        5.40        4.75      1.37 o 
  -3   4  18       10.05        8.09      2.23 o 
  -2   4  18        6.66        8.92      4.93 o 
  -1   4  18       34.27       29.76      8.58 o 
   0   4  18        1.69        2.13      1.77 o 
   1   4  18        5.82        9.33      2.94 o 
   2   4  18        0.63        4.68      2.57 o 
 -15   5  18        0.42        7.28      2.40 o 
 -14   5  18        0.11        3.64      5.77 o 
 -13   5  18        0.48        2.88      3.34 o 
 -12   5  18        0.02        5.16      8.35 o 
 -11   5  18       16.35       16.39      2.88 o 
 -10   5  18        4.59        5.16      6.07 o 
  -8   5  18        0.13        2.58      2.58 o 
  -7   5  18       21.82       16.70      2.43 o 
  -6   5  18       31.47       29.60      2.58 o 
  -5   5  18        0.39        3.95      2.58 o 
  -4   5  18        0.65       10.32      2.58 o 
  -3   5  18       25.43       27.78      2.73 o 
  -2   5  18       15.42       18.55      2.99 o 
  -1   5  18        8.56        6.19      5.92 o 
   0   5  18       11.37       15.94      4.86 o 
 -12   6  18        3.22       12.14      5.01 o 
 -11   6  18        0.41       -3.49      3.49 o 
 -10   6  18        1.34        3.64      8.04 o 
  -9   6  18        3.34        0.61      4.71 o 
  -8   6  18        1.82        3.64      3.64 o 
  -7   6  18        2.88        7.29      5.77 o 
  -6   6  18        0.48       -1.06      2.73 o 
  -3   6  18       17.15       24.74      2.43 o 
 -19   1  19        5.15        3.20      2.66 o 
 -18   1  19        9.33        8.16      1.60 o 
 -17   1  19        5.04        4.08      1.68 o 
 -16   1  19       63.96       55.22      3.09 o 
 -15   1  19        9.66        7.34      1.68 o 
 -14   1  19        5.90        3.01      2.01 o 
 -13   1  19        1.59        2.52      2.05 o 
 -12   1  19       10.25       16.67      1.48 o 
 -11   1  19        0.06        2.64      1.94 o 
 -10   1  19       52.30       58.12      3.57 o 
  -9   1  19       17.99       24.18      3.26 o 
  -8   1  19        3.55        0.94      1.79 o 
  -7   1  19        0.04        0.52      1.26 o 
  -6   1  19        3.93        3.96      1.57 o 
  -5   1  19      146.71      124.00      7.58 o 
  -4   1  19        0.36       -0.32      1.53 o 
  -3   1  19        4.82        7.65      2.31 o 
  -2   1  19      142.49      140.36      3.06 o 
  -1   1  19        0.06       -0.79      3.34 o 
   0   1  19       14.79       13.55      3.57 o 
   1   1  19        1.60       -2.05      2.05 o 
   2   1  19        0.60        2.28      2.08 o 
   3   1  19        1.14        5.53      2.77 o 
   4   1  19       14.54       15.35      3.64 o 
 -19   2  19        5.00        4.94      2.18 o 
 -18   2  19       19.68       19.36      5.09 o 
 -17   2  19        3.79        6.52      1.72 o 
 -16   2  19        0.05        2.22      1.99 o 
 -15   2  19        3.04        5.26      2.25 o 
 -14   2  19        7.59        9.79      1.63 o 
 -13   2  19        6.49        3.45      2.21 o 
 -12   2  19       55.26       47.75      1.96 o 
 -11   2  19       14.91       13.37      1.29 o 
 -10   2  19       21.56       19.70      0.86 o 
  -9   2  19        1.12        0.87      1.44 o 
  -8   2  19       18.76       19.01      1.52 o 
  -7   2  19       79.80       69.65      6.07 o 
  -6   2  19       60.21       65.97      2.50 o 
  -5   2  19        1.39        2.09      1.26 o 
  -4   2  19        0.10        1.03      1.68 o 
  -3   2  19        3.60        3.65      0.83 o 
  -2   2  19        0.01        0.18      2.02 o 
  -1   2  19        0.45        3.49      2.19 o 
   0   2  19        1.23        1.75      2.31 o 
   1   2  19        0.43        1.96      1.80 o 
   2   2  19        0.55       -0.43      2.02 o 
   3   2  19        1.54        0.50      3.52 o 
 -18   3  19        0.75       11.76      2.43 o 
 -17   3  19        0.34        3.57      3.11 o 
 -16   3  19        0.01        0.23      1.77 o 
 -15   3  19        0.93       -1.81      3.57 o 
 -14   3  19        3.17        5.49      1.99 o 
 -13   3  19        0.39       -0.15      3.49 o 
 -12   3  19       28.17       29.60      3.49 o 
 -11   3  19        6.92        4.55      2.73 o 
 -10   3  19        0.58        0.46      2.13 o 
  -9   3  19        9.95        6.98      2.58 o 
  -8   3  19        3.59       10.32      2.13 o 
  -7   3  19       79.49       59.67      5.16 o 
  -6   3  19        0.01        1.95      0.76 o 
  -5   3  19       87.98       77.39     15.41 o 
  -4   3  19       36.99       31.33      6.62 o 
  -3   3  19        3.00        3.06      2.47 o 
  -2   3  19        0.18        1.72      1.90 o 
  -1   3  19        2.72        6.98      2.58 o 
   0   3  19        3.88        3.96      2.35 o 
   1   3  19        7.26        7.12      2.35 o 
   2   3  19        0.03       -0.37      2.72 o 
 -17   4  19        0.38        3.61      2.57 o 
 -16   4  19        0.04        5.90      3.04 o 
 -15   4  19        8.16        8.27      2.40 o 
 -14   4  19        5.88        5.16     10.02 o 
 -13   4  19       20.31       18.52      4.86 o 
 -12   4  19       24.39       19.58      5.31 o 
 -11   4  19       11.88       13.66      3.49 o 
 -10   4  19        5.79        8.04      4.55 o 
  -9   4  19        3.14        5.77      6.68 o 
  -8   4  19        4.72        6.68      2.13 o 
  -7   4  19        8.84        8.96      3.19 o 
  -6   4  19       55.37       52.37      2.58 o 
  -5   4  19        0.88       -2.73      2.73 o 
  -4   4  19       25.79       23.83      3.49 o 
  -3   4  19        8.63        6.39      3.42 o 
  -2   4  19        0.01        1.73      3.15 o 
  -1   4  19        8.11       10.95      2.58 o 
   0   4  19        2.34        4.23      1.68 o 
   1   4  19        0.22        1.30      3.18 o 
 -15   5  19        0.15       -0.15      6.38 o 
 -14   5  19        5.92        8.50      8.35 o 
 -13   5  19        0.22        2.13      7.29 o 
 -12   5  19        8.08        9.41      3.34 o 
 -11   5  19        1.38        8.35      3.04 o 
 -10   5  19        0.22        3.04      6.07 o 
  -9   5  19        5.61        6.53      5.77 o 
  -8   5  19        0.16        2.73      3.49 o 
  -7   5  19        5.91        6.53      2.73 o 
  -6   5  19        0.01       -1.97      2.58 o 
  -5   5  19        1.64       -2.58      2.58 o 
  -4   5  19        0.00        0.61      2.58 o 
  -3   5  19       25.14       22.62      3.34 o 
  -2   5  19        0.03        5.25      2.95 o 
  -1   5  19        7.73       15.36      3.42 o 
 -11   6  19        0.06        5.31      3.49 o 
 -10   6  19        0.28        3.64      4.25 o 
  -9   6  19        0.01        2.43      3.19 o 
  -8   6  19        0.65        8.04      3.49 o 
  -7   6  19        3.44        5.62      4.40 o 
  -6   6  19        0.76        7.13      4.25 o 
  -5   6  19        3.64       16.39      2.58 o 
 -19   0  20        3.96        6.07      2.13 o 
 -18   0  20        1.94        8.96      4.25 o 
 -17   0  20       46.66       37.34      3.34 o 
 -16   0  20        2.11        5.92      1.97 o 
 -15   0  20        1.00        2.28      4.10 o 
 -14   0  20       37.88       35.82      3.04 o 
 -13   0  20        4.62        5.77      2.13 o 
 -12   0  20       48.20       40.22      4.25 o 
 -11   0  20       20.55       18.67      3.19 o 
 -10   0  20       16.81       20.04      2.73 o 
  -9   0  20      157.27      134.34     11.23 o 
  -8   0  20       22.64       21.55      5.92 o 
  -7   0  20        0.02        3.34      2.73 o 
  -6   0  20        0.06        0.46      2.28 o 
  -5   0  20       58.15       48.12      4.55 o 
  -4   0  20      186.28      178.05      1.67 o 
  -3   0  20       15.15       14.72      3.49 o 
  -2   0  20       13.85       20.64      3.64 o 
  -1   0  20        8.23        5.77      3.34 o 
   0   0  20        0.66        6.83      2.43 o 
   1   0  20        0.23        3.19      3.95 o 
   2   0  20       23.10       28.23      4.86 o 
   3   0  20        6.43        7.44      4.25 o 
 -19   1  20        0.01        0.54      2.41 o 
 -18   1  20        6.29        2.29      1.33 o 
 -17   1  20       31.38       27.29      5.39 o 
 -16   1  20        2.17        4.17      2.47 o 
 -15   1  20        1.35        1.88      2.61 o 
 -14   1  20        2.53        4.90      2.21 o 
 -13   1  20        1.24        2.43      1.58 o 
 -12   1  20        3.89        7.54      1.23 o 
 -11   1  20       23.22       21.66      1.46 o 
 -10   1  20        2.22        4.68      1.51 o 
  -9   1  20      130.44      122.90      5.02 o 
  -8   1  20        0.87        0.90      1.38 o 
  -7   1  20       10.06       10.25      1.44 o 
  -6   1  20       60.52       59.08      2.56 o 
  -5   1  20       72.48       74.14      3.75 o 
  -4   1  20       13.34       16.89      1.88 o 
  -3   1  20        0.07        2.31      3.26 o 
  -2   1  20        3.77        5.10      4.02 o 
  -1   1  20        0.89        3.35      1.57 o 
   0   1  20        0.89        3.04      2.04 o 
   1   1  20       15.93       13.22      1.67 o 
   2   1  20       10.98       20.31      3.79 o 
   3   1  20        6.33        9.37      2.33 o 
 -19   2  20       17.16       11.50      2.22 o 
 -18   2  20        2.35        3.06      1.68 o 
 -17   2  20        6.87        7.49      1.66 o 
 -16   2  20       14.14       12.40      2.43 o 
 -15   2  20        2.60        1.13      3.32 o 
 -14   2  20       13.34       10.06      2.44 o 
 -13   2  20        3.09        5.07      1.59 o 
 -12   2  20        0.12        1.87      1.40 o 
 -11   2  20       14.12       13.36      1.82 o 
 -10   2  20       10.17        9.65      1.21 o 
  -9   2  20        2.25        1.33      0.98 o 
  -8   2  20       34.01       30.06      0.75 o 
  -7   2  20       46.57       42.05      2.35 o 
  -6   2  20        3.44        3.57      2.13 o 
  -5   2  20       19.62       19.39      3.42 o 
  -4   2  20       16.61       20.04      2.31 o 
  -3   2  20        6.13        5.51      1.85 o 
  -2   2  20        3.42        2.03      2.21 o 
  -1   2  20        9.19        7.18      2.52 o 
   0   2  20       65.44       66.57      5.10 o 
   1   2  20        1.37        4.00      3.80 o 
   2   2  20        0.03        3.65      2.87 o 
 -18   3  20        5.91       18.06      2.73 o 
 -17   3  20        0.86        2.13      3.64 o 
 -16   3  20        4.91        5.54      3.79 o 
 -15   3  20        6.29        3.91      4.40 o 
 -14   3  20        2.02        2.73      5.16 o 
 -13   3  20        5.26        6.38      5.62 o 
 -12   3  20       11.54       19.88      3.04 o 
 -11   3  20       11.21        8.96      6.22 o 
 -10   3  20        0.26       -0.15      5.01 o 
  -9   3  20        0.02       -1.37      1.97 o 
  -8   3  20       49.77       48.57      6.38 o 
  -7   3  20        1.02        1.49      2.81 o 
  -6   3  20        0.15        0.76      1.90 o 
  -5   3  20       33.30       33.81      6.07 o 
  -4   3  20       28.60       22.08      5.14 o 
  -3   3  20        4.75        5.45      2.29 o 
  -2   3  20       27.16       29.86      3.51 o 
  -1   3  20       16.01       19.31      1.95 o 
   0   3  20        4.05        3.45      2.05 o 
   1   3  20        0.53        5.46      1.46 o 
 -16   4  20        0.03       -1.50      2.96 o 
 -15   4  20        1.68        4.71      4.10 o 
 -14   4  20        1.96        6.07      6.07 o 
 -13   4  20       27.73       24.59      5.01 o 
 -12   4  20        4.70        4.55      2.73 o 
 -11   4  20        0.00       -1.21      2.28 o 
 -10   4  20        6.42        6.83      2.43 o 
  -9   4  20        2.01        0.91      2.28 o 
  -8   4  20        0.61        1.82      2.13 o 
  -7   4  20       17.19       22.16      3.64 o 
  -6   4  20        3.67        3.04      2.58 o 
  -5   4  20        1.29       18.22      2.73 o 
  -4   4  20       32.47       31.42      7.29 o 
  -3   4  20        0.09       10.37      5.16 o 
  -2   4  20        0.82        3.99      3.26 o 
  -1   4  20       19.03       24.83      2.07 o 
   0   4  20        8.43       10.52      2.50 o 
 -14   5  20        7.39        3.95      6.83 o 
 -13   5  20        0.01        2.58      3.79 o 
 -12   5  20        1.84        1.06      4.86 o 
 -11   5  20        1.41        3.04      5.01 o 
 -10   5  20        4.27        2.88      6.22 o 
  -9   5  20       14.72        6.98      5.01 o 
  -8   5  20        5.98        9.56      2.58 o 
  -7   5  20       19.87       16.09      3.04 o 
  -6   5  20        2.89        6.68      3.49 o 
  -3   5  20       15.13       15.33      8.96 o 
 -19   1  21        2.01        0.66      1.97 o 
 -18   1  21        0.00        1.45      2.46 o 
 -17   1  21       53.54       48.54      4.67 o 
 -16   1  21        0.01       -0.74      1.87 o 
 -15   1  21       11.54       10.42      2.31 o 
 -14   1  21        0.30        1.20      1.90 o 
 -13   1  21       21.40       17.70      1.42 o 
 -12   1  21        2.99        5.51      1.93 o 
 -11   1  21       15.06       13.81      3.19 o 
 -10   1  21        2.48        3.25      1.86 o 
  -9   1  21       11.03       17.45      2.19 o 
  -8   1  21       35.15       29.84      2.66 o 
  -7   1  21       28.98       35.65      3.04 o 
  -6   1  21       47.15       52.71      3.55 o 
  -5   1  21        5.94        3.70      2.26 o 
  -4   1  21       63.42       58.58      2.18 o 
  -3   1  21        0.42        2.17      2.35 o 
  -2   1  21        0.32        3.55      1.82 o 
  -1   1  21        5.44        4.47      2.78 o 
   0   1  21        1.66        4.31      1.89 o 
   1   1  21       12.34       14.52      2.55 o 
 -19   2  21        4.90        9.96      2.35 o 
 -18   2  21        5.62       11.03      3.64 o 
 -17   2  21       30.24       31.70      2.50 o 
 -16   2  21       25.50       21.18      2.48 o 
 -15   2  21        1.32        2.72      2.50 o 
 -14   2  21        0.19        0.85      1.59 o 
 -13   2  21        1.32        1.94      1.02 o 
 -12   2  21       21.47       22.06      1.86 o 
 -11   2  21        0.30        0.83      0.45 o 
 -10   2  21        1.07        2.32      0.75 o 
  -9   2  21       46.55       46.89      1.29 o 
  -8   2  21        1.67        2.89      1.44 o 
  -7   2  21        1.05        1.16      1.67 o 
  -6   2  21        2.13        1.79      1.21 o 
  -5   2  21        2.56        2.96      3.24 o 
  -4   2  21       25.23       23.83      3.21 o 
  -3   2  21        9.28        8.53      1.77 o 
  -2   2  21        0.94        1.88      0.91 o 
  -1   2  21        3.96        4.01      2.88 o 
   0   2  21        1.71        3.11      2.96 o 
   1   2  21       17.29       20.58      2.59 o 
 -18   3  21        0.64        5.25      2.53 o 
 -17   3  21        1.11       -1.34      2.11 o 
 -16   3  21        0.10        9.28      7.44 o 
 -15   3  21        1.59        7.44      3.95 o 
 -14   3  21        0.25        0.61      4.71 o 
 -13   3  21        1.67        6.53      5.77 o 
 -12   3  21        0.00       -0.91      4.10 o 
 -11   3  21       16.44       20.49      5.46 o 
 -10   3  21        1.97        4.55      6.22 o 
  -9   3  21        0.22        0.91      2.13 o 
  -8   3  21        8.58       11.54      2.88 o 
  -7   3  21       21.11       17.92      1.12 o 
  -6   3  21        3.78        5.77      1.60 o 
  -5   3  21        1.67        3.04      3.34 o 
  -4   3  21        3.20        6.00      2.95 o 
  -3   3  21        0.02        1.17      1.71 o 
  -2   3  21        1.99        3.78      2.66 o 
  -1   3  21        0.78       -1.20      2.22 o 
   0   3  21        0.58        3.76      2.86 o 
 -16   4  21        1.06        3.19      3.64 o 
 -15   4  21        1.11       -0.46      2.88 o 
 -14   4  21       32.95       27.63      9.11 o 
 -13   4  21        6.22        0.15      2.28 o 
 -12   4  21       11.44       16.09      3.95 o 
 -11   4  21        0.51       -1.82      2.43 o 
 -10   4  21       11.45       11.84      6.07 o 
  -9   4  21        0.01        6.98      3.34 o 
  -8   4  21       23.42       31.42      3.49 o 
  -7   4  21        3.94        4.86      3.34 o 
  -6   4  21        5.95       10.47      2.73 o 
  -5   4  21        3.86        5.62      2.58 o 
  -4   4  21        0.00       -1.97      2.73 o 
  -3   4  21        0.22        2.75      2.74 o 
  -2   4  21        5.07        6.48      3.95 o 
 -13   5  21       12.93       12.45      6.98 o 
 -12   5  21        0.06        6.53      3.04 o 
 -11   5  21        1.48        4.10      7.13 o 
 -10   5  21        0.94        6.07      3.04 o 
  -9   5  21        4.64       -2.43      4.71 o 
  -8   5  21        0.89        2.73      3.34 o 
  -7   5  21        4.01       11.23      5.62 o 
  -6   5  21        4.48        6.22      4.25 o 
  -5   5  21       12.14       14.12      4.71 o 
  -4   5  21        1.85        2.13      3.19 o 
 -19   0  22       35.97       36.89      3.79 o 
 -18   0  22        0.22        1.82      1.97 o 
 -17   0  22       15.11       16.09      3.49 o 
 -16   0  22       25.43       25.50      3.19 o 
 -15   0  22        0.98        2.58      3.49 o 
 -14   0  22        5.93       10.02      2.28 o 
 -13   0  22        4.49        5.46      1.82 o 
 -12   0  22        9.83        7.29      3.19 o 
 -11   0  22       58.76       55.56      2.88 o 
 -10   0  22       56.03       61.48      2.88 o 
  -9   0  22       55.28       54.95      3.95 o 
  -8   0  22      169.38      162.57     14.12 o 
  -7   0  22       17.01       10.47      3.34 o 
  -6   0  22        0.96        1.21      2.73 o 
  -5   0  22        0.94        3.49      2.73 o 
  -4   0  22        8.07        3.79      2.58 o 
  -3   0  22        0.00       -1.52      1.82 o 
  -2   0  22        2.69        1.97      2.73 o 
  -1   0  22        0.68        5.16      1.97 o 
   0   0  22        0.49        5.01      2.88 o 
 -19   1  22        0.54        4.30      2.81 o 
 -18   1  22        0.07        1.96      2.82 o 
 -17   1  22       24.21       21.15      2.66 o 
 -16   1  22        8.60        5.33      4.33 o 
 -15   1  22        0.12        2.06      1.52 o 
 -14   1  22        6.70        3.64      2.40 o 
 -13   1  22        3.02        3.63      1.75 o 
 -12   1  22       60.42       54.33      2.48 o 
 -11   1  22       48.32       47.05      2.30 o 
 -10   1  22        1.82        4.02      1.81 o 
  -9   1  22       21.05       25.16      2.11 o 
  -8   1  22        8.17       10.07      1.93 o 
  -7   1  22        1.52        4.75      1.17 o 
  -6   1  22       58.63       56.81      5.77 o 
  -5   1  22       10.48       12.05      2.44 o 
  -4   1  22        0.96        2.38      2.15 o 
  -3   1  22        0.01        4.10      1.82 o 
  -2   1  22        1.59        5.57      2.48 o 
  -1   1  22       17.42       19.48      1.85 o 
   0   1  22        2.22        5.62      4.55 o 
 -18   2  22        0.26        7.38      2.25 o 
 -17   2  22        0.47        0.90      3.02 o 
 -16   2  22        1.47        2.46      2.07 o 
 -15   2  22        9.94       11.84      2.73 o 
 -14   2  22        2.35        2.49      2.09 o 
 -13   2  22        3.59        1.26      2.20 o 
 -12   2  22        1.05        1.69      1.21 o 
 -11   2  22        3.14        3.51      1.52 o 
 -10   2  22       26.70       22.69      1.43 o 
  -9   2  22       11.06       10.63      2.13 o 
  -8   2  22        5.16        5.06      1.46 o 
  -7   2  22        2.78        1.65      1.70 o 
  -6   2  22        0.17       -0.10      1.90 o 
  -5   2  22        0.30        3.36      2.39 o 
  -4   2  22        2.97        0.74      1.53 o 
  -3   2  22       20.47       19.30      2.16 o 
  -2   2  22       21.34       24.36      2.72 o 
  -1   2  22        6.20        5.70      2.95 o 
   0   2  22        1.61       -2.64      2.64 o 
 -17   3  22       19.08       22.33      2.31 o 
 -16   3  22        1.13        2.43      4.55 o 
 -15   3  22        2.36        0.91      3.64 o 
 -14   3  22       14.86       14.72      3.79 o 
 -13   3  22       28.17       30.66      4.40 o 
 -12   3  22       14.16       19.43      3.49 o 
 -11   3  22        9.17       12.30      4.71 o 
 -10   3  22        0.81        3.04      3.19 o 
  -9   3  22       17.14       21.71      2.28 o 
  -8   3  22       58.60       56.16      5.62 o 
  -7   3  22       35.41       30.05      4.86 o 
  -6   3  22       40.22       40.07      2.58 o 
  -5   3  22        6.23        3.64      3.34 o 
  -4   3  22        4.66        6.32      3.24 o 
  -3   3  22        0.25       -1.21      1.50 o 
  -2   3  22        0.06        0.53      3.54 o 
  -1   3  22        1.05       -0.54      3.09 o 
 -15   4  22        3.33        4.40      6.53 o 
 -14   4  22       14.19       14.57      4.25 o 
 -13   4  22        0.31        1.82      4.55 o 
 -12   4  22        3.67        6.98      3.34 o 
 -11   4  22        0.43       -1.67      4.25 o 
 -10   4  22        0.04        0.46      5.01 o 
  -9   4  22       53.18       47.51      3.79 o 
  -8   4  22       10.61       14.42      5.01 o 
  -7   4  22        0.28        0.61      3.04 o 
  -6   4  22        0.30       -2.88      2.88 o 
  -5   4  22        0.02       -3.04      3.04 o 
  -4   4  22        2.29        2.13      2.88 o 
  -3   4  22       10.60       16.98      3.79 o 
 -12   5  22        3.76        9.87      3.04 o 
 -11   5  22        0.62        6.53      2.88 o 
 -10   5  22       14.97       20.34      2.73 o 
  -9   5  22        7.58       11.99      2.73 o 
  -8   5  22       16.38       19.13      4.10 o 
  -7   5  22        0.04        3.79      3.19 o 
 -18   1  23        5.86        4.17      1.64 o 
 -17   1  23        1.56        1.17      2.07 o 
 -16   1  23       48.34       50.43      4.78 o 
 -15   1  23        2.08        1.40      3.11 o 
 -14   1  23        0.04        1.21      1.77 o 
 -13   1  23        0.03        1.67      1.78 o 
 -12   1  23        3.59        5.04      1.60 o 
 -11   1  23        2.97        2.56      2.03 o 
 -10   1  23        3.73        4.08      1.82 o 
  -9   1  23        2.17        4.72      1.70 o 
  -8   1  23        1.45       -0.15      1.25 o 
  -7   1  23       16.87       15.11      1.74 o 
  -6   1  23       53.85       62.40      3.19 o 
  -5   1  23       20.12       15.55      2.25 o 
  -4   1  23        0.00        2.70      2.37 o 
  -3   1  23        6.08        5.55      2.66 o 
  -2   1  23        1.18        1.58      2.26 o 
  -1   1  23       12.26       23.12      8.12 o 
 -18   2  23        0.01        0.76      2.88 o 
 -17   2  23        0.12        0.88      1.79 o 
 -16   2  23        8.25       10.17      2.43 o 
 -15   2  23        0.00        4.10      4.10 o 
 -14   2  23        9.82       16.55      3.64 o 
 -13   2  23       10.27       10.17      2.73 o 
 -12   2  23        7.61        5.77      3.95 o 
 -11   2  23       12.05       11.93      2.81 o 
 -10   2  23       10.61       16.83      1.74 o 
  -9   2  23       14.98       17.03      1.74 o 
  -8   2  23        1.60        3.06      1.02 o 
  -7   2  23       43.17       40.48      2.94 o 
  -6   2  23        1.07        4.01      1.71 o 
  -5   2  23       10.40        9.48      3.90 o 
  -4   2  23        1.56        3.00      2.21 o 
  -3   2  23        5.05        8.05      3.15 o 
  -2   2  23        2.11        5.92      2.44 o 
 -16   3  23        3.38        5.16      5.62 o 
 -15   3  23        3.30        0.61      4.55 o 
 -14   3  23        6.40        6.68      4.40 o 
 -13   3  23        0.27        1.06      5.77 o 
 -12   3  23        2.75        5.31      7.59 o 
 -11   3  23       17.15       21.25      3.04 o 
 -10   3  23        0.00        1.82      2.43 o 
  -9   3  23       13.82       23.38      2.73 o 
  -8   3  23       10.92       10.32      2.58 o 
  -7   3  23        3.76        5.01      2.58 o 
  -5   3  23        0.67        5.31      4.25 o 
  -4   3  23        3.33        0.51      4.78 o 
  -3   3  23        0.00        1.56      3.04 o 
 -14   4  23        0.17        0.00      3.79 o 
 -13   4  23       14.72       23.53      5.62 o 
 -12   4  23        1.13       -1.37      5.77 o 
 -11   4  23        5.88        6.22      3.79 o 
 -10   4  23        2.46        6.68      3.95 o 
  -9   4  23       13.84        5.46      4.71 o 
  -8   4  23        0.56        0.00      2.28 o 
  -7   4  23        8.88        4.55      2.13 o 
  -6   4  23        0.31        1.37      2.43 o 
  -5   4  23        4.06        4.86      7.89 o 
 -18   0  24       27.61       23.83      1.52 o 
 -17   0  24       11.06       11.08      2.43 o 
 -16   0  24        8.78        8.96      2.13 o 
 -15   0  24        1.07        0.46      2.73 o 
 -14   0  24        1.81        4.40      2.43 o 
 -13   0  24        5.11        6.53      3.04 o 
 -12   0  24       29.51       38.71      4.71 o 
 -11   0  24        4.98        5.31      3.34 o 
 -10   0  24        2.76        4.10      2.88 o 
  -9   0  24        2.65        0.15      1.52 o 
  -8   0  24       70.34       67.85      9.11 o 
  -7   0  24       51.77       44.02      5.31 o 
  -6   0  24       73.12       76.81     10.02 o 
  -5   0  24        2.08        1.82      2.88 o 
  -4   0  24        0.54        0.91      3.04 o 
  -3   0  24        2.65        6.38      1.97 o 
  -2   0  24        0.57        3.95      4.10 o 
 -18   1  24        0.94        3.23      1.57 o 
 -17   1  24        0.38        2.60      1.32 o 
 -16   1  24        0.02        0.36      2.18 o 
 -15   1  24        0.24        1.17      1.39 o 
 -14   1  24        8.40        8.20      2.52 o 
 -13   1  24        5.50        3.95      1.49 o 
 -12   1  24        0.12       -0.04      1.44 o 
 -11   1  24       12.10       10.51      2.41 o 
 -10   1  24       10.07       10.01      2.43 o 
  -9   1  24       30.21       25.13      3.04 o 
  -8   1  24       27.37       23.55      1.46 o 
  -7   1  24        6.33        5.80      2.16 o 
  -6   1  24        2.12        4.07      1.60 o 
  -5   1  24       10.12        8.79      2.95 o 
  -4   1  24       13.35       16.57      2.37 o 
  -3   1  24       21.51       22.07      2.53 o 
  -2   1  24        2.80        2.79      3.42 o 
 -17   2  24        0.93       -2.13      2.28 o 
 -16   2  24        0.00        2.28      3.95 o 
 -15   2  24        3.63        4.10      4.10 o 
 -14   2  24        5.50        4.55      4.40 o 
 -13   2  24       14.40       13.96      5.16 o 
 -12   2  24       17.74       22.77      4.71 o 
 -11   2  24       12.19       15.03      6.22 o 
 -10   2  24       12.00       10.47      1.25 o 
  -9   2  24        1.15        0.51      1.67 o 
  -8   2  24        7.68        5.46      1.63 o 
  -7   2  24        1.97        4.46      1.77 o 
  -6   2  24        1.86        2.48      2.50 o 
  -5   2  24        3.26        4.55      3.21 o 
  -4   2  24       19.66       14.18      3.81 o 
  -3   2  24        0.52        2.04      1.99 o 
 -16   3  24       23.90       24.74      6.38 o 
 -15   3  24        0.43        1.52      3.04 o 
 -14   3  24        0.07        4.10      5.62 o 
 -13   3  24        0.01        3.64      3.19 o 
 -12   3  24        0.51        0.76      4.86 o 
 -11   3  24       44.88       46.45      4.25 o 
 -10   3  24        2.91        4.25      2.58 o 
  -9   3  24       10.34       22.16      3.04 o 
  -8   3  24        6.31       12.75      2.58 o 
  -7   3  24        4.06        4.25      2.58 o 
  -6   3  24        0.09        4.71      3.34 o 
  -5   3  24        1.25        6.07      3.95 o 
  -4   3  24        1.34       -0.01      3.31 o 
 -13   4  24        1.88        2.88      2.73 o 
 -12   4  24       14.36       15.33      5.77 o 
 -11   4  24        4.46        7.74      2.73 o 
 -10   4  24        1.88        3.19      4.40 o 
  -9   4  24       10.48       15.48      2.43 o 
  -8   4  24       17.93       20.95      3.79 o 
  -7   4  24        0.12       -0.76      2.28 o 
 -17   1  25        0.36        1.67      4.86 o 
 -16   1  25        0.05        5.92      3.95 o 
 -15   1  25       10.15       14.34      1.63 o 
 -14   1  25        0.03        0.45      4.02 o 
 -13   1  25        4.02        6.49      2.66 o 
 -12   1  25        0.03        0.75      2.11 o 
 -11   1  25        4.52        5.77      3.28 o 
 -10   1  25        5.56        6.43      2.30 o 
  -9   1  25        6.60        6.91      1.93 o 
  -8   1  25        1.61        4.24      2.01 o 
  -7   1  25       11.43        8.45      1.99 o 
  -6   1  25        0.44        1.49      1.70 o 
  -5   1  25        7.48        6.51      2.30 o 
  -4   1  25        0.22        0.53      2.11 o 
 -16   2  25        0.10        4.86      5.16 o 
 -15   2  25        2.81        2.43      3.79 o 
 -14   2  25        0.37        0.91      4.25 o 
 -13   2  25        0.04        3.04      6.68 o 
 -12   2  25       22.41       16.55      3.95 o 
 -11   2  25        1.53        5.77      4.10 o 
 -10   2  25        1.57        5.01      2.73 o 
  -9   2  25        9.40       12.45      2.43 o 
  -8   2  25        0.06        0.28      2.50 o 
  -7   2  25        0.14        0.64      0.73 o 
  -6   2  25        0.01        1.50      1.27 o 
  -5   2  25        1.02        4.29      2.52 o 
 -14   3  25        4.84        9.26      5.77 o 
 -13   3  25        0.22        3.79      3.04 o 
 -12   3  25       10.47        7.74      5.92 o 
 -11   3  25        9.75       13.51      2.73 o 
 -10   3  25       17.30       16.24      2.28 o 
  -9   3  25        0.00        2.58      3.49 o 
  -8   3  25        3.54        2.88      2.58 o 
  -7   3  25        0.17        7.59      2.58 o 
 -16   0  26        0.40        0.15      3.49 o 
 -15   0  26        0.14        0.00      4.25 o 
 -14   0  26        0.58        1.67      3.34 o 
 -13   0  26        0.02        0.76      2.43 o 
 -12   0  26        6.74       11.69      2.58 o 
 -11   0  26       21.76       17.15      2.58 o 
 -10   0  26        0.97        1.52      1.37 o 
  -9   0  26       91.64       92.75      9.87 o 
  -8   0  26       10.93        7.89      2.58 o 
  -7   0  26       24.85       23.68      2.13 o 
  -6   0  26        7.20        7.29      3.64 o 
  -5   0  26       19.20       18.82      4.55 o 
 -16   1  26        0.86        2.88      4.55 o 
 -15   1  26        0.37        5.92      1.82 o 
 -14   1  26        0.68        5.01      2.88 o 
 -13   1  26        1.75        2.05      2.28 o 
 -12   1  26        1.24        2.42      2.40 o 
 -11   1  26        0.01        0.55      1.75 o 
 -10   1  26       11.40       13.90      2.66 o 
  -9   1  26        0.07        0.88      1.31 o 
  -8   1  26       11.52       10.68      1.25 o 
  -7   1  26        5.34        4.37      1.48 o 
  -6   1  26        6.67        7.23      2.44 o 
 -15   2  26       16.86       22.31      4.86 o 
 -14   2  26        4.19        8.35      6.83 o 
 -13   2  26        4.17       10.02      3.49 o 
 -12   2  26        3.05        1.97      5.62 o 
 -11   2  26        0.73        1.52      3.49 o 
 -10   2  26       16.55       19.43      3.34 o 
  -9   2  26        0.02       -1.06      5.16 o 
  -8   2  26        5.72        4.55      2.88 o 
  -7   2  26        6.66        4.10      4.40 o 
 -11   3  26        1.12       -0.76      4.71 o 
 -10   3  26        1.52        0.30      4.71 o 
 -14   1  27        0.68        1.37      4.25 o 
 -13   1  27        4.06        7.34      1.06 o 
 -12   1  27        3.72        8.56      2.43 o 
 -11   1  27        6.27        8.38      3.19 o 
 -10   1  27        0.25        4.83      1.37 o 
  -9   1  27        6.11        6.63      1.35 o 
  -8   1  27       11.35       12.93      1.72 o 
 -12   2  27        2.21       -0.30      2.28 o 
 -11   2  27        1.40       -0.76      3.34 o 
                                                 
